# Supplementary material for: Extracellular vesicles isolated from frozen whole blood show biomarker potential in small intestine neuroendocrine neoplasms
Source: iScience. 2026 Jul 14;29(8):116723. doi: 10.1016/j.isci.2026.116723 (PMC13382587; doi:10.1016/j.isci.2026.116723)
Supplement: Table S3. Summary of search results, and reason for exclusion, related to Figure 1 [file mmc2.zip › isci_116723_mmc2.csv]

Table S3. Summary of search results, and reason for exclusion
PMID	Year	Journal	Excluded	Reason
30168148	2018	Transfusion	Abstract	RBC
25710038	2015	Biomed Res Int	Review
39780184	2025	Cell Commun Signal	Abstract	Not blood
39593194	2024	Stem Cell Res Ther	Review
27150627	2016	Biochem Biophys Res Commun	Abstract	No EV
23320518	2013	Transfusion	Abstract	RBC
31756004	2020	Transfusion	Abstract	RBC
30217795	2018	Blood Adv	Abstract	RBC
27865649	2016	Transfus Apher Sci	Abstract	RBC
28363591	2017	Transfus Apher Sci	Abstract	RBC
27475803	2016	Transfus Apher Sci	Review
34830162	2021	Int J Mol Sci	Abstract	No EV
19894627	2009	Biofizika	Abstract	Not blood
27839967	2016	Transfus Apher Sci	Review
27452642	2016	Transfus Apher Sci	Review
27528489	2016	Transfusion	Abstract	Platelet
27899173	2017	Pathology	Abstract	RBC
28066804	2014	J Anesth Crit Care	Abstract	No EV
32083116	2020	Int J Vet Sci Med	Review
35082999	2021	Int J Hematol Oncol Stem Cell Res	Abstract	Not blood
26918437	2016	Vox Sang	Abstract	RBC
35969141	2023	Blood Transfus	Abstract	Platelet
37628935	2023	Int J Mol Sci	Abstract	No EV
22905813	2013	Transfusion	Abstract	Platelet
29644730	2018	Transfus Med	Abstract	Platelet
34269457	2021	Transfusion	Abstract	No EV
14996202	2004	Transfusion	Abstract	No EV
22342784	2012	J Am Coll Surg	Abstract	RBC
35532367	2022	J Radiol Prot	Review
24735194	2014	Transfusion	Abstract	RBC
29341292	2018	Biofactors	Abstract	Not blood
11161247	2001	Transfusion	Abstract	Platelet
37538497	2023	Res Pract Thromb Haemost	Abstract	Plasma
23123566	2013	Biochim Biophys Acta	Abstract	RBC
25900231	2015	Vox Sang	Abstract	RBC
23670906	2013	Proteomics Clin Appl	Review
32131887	2020	BMC Res Notes	Full-text	No EV
8073486	1994	Transfusion	Abstract	Platelet
1704268	1991	Blood	Abstract	No EV
31286528	2019	Vox Sang	Review
22043873	2012	Transfusion	Abstract	No EV
29251713	2018	J Trauma Acute Care Surg	Abstract	RBC
33253747	2021	Cryobiology	Abstract	Not blood
21544995	2011	Pol Merkur Lekarski	Abstract	Platelet
26596959	2015	Transfus Apher Sci	Review
25189105	2014	Transfus Apher Sci	Review
25233911	2015	Transfusion	Abstract	RBC
39139604	2024	Front Vet Sci	Abstract	Not blood
18343726	2008	Transfus Apher Sci	Abstract	RBC
17900490	2007	Transfus Med Rev	Review
38531825	2024	J Trauma Acute Care Surg	Full-text	No Frozen
39423732	2024	J Surg Res	Abstract	RBC
24635475	2014	Transfusion	Abstract	Plasma
30975131	2019	BMC Biol	Abstract	Not blood
28550922	2017	J Surg Res	Abstract	RBC
37608005	2023	Handb Exp Pharmacol	Review
38839077	2024	Vox Sang	Abstract	RBC
30553176	2019	Differentiation	Abstract	Not blood
33731514	2021	Int Heart J	Abstract	Not blood
32719614	2020	Front Physiol	Full-text	No Frozen
30326618	2018	J Clin Med	Review
34925024	2021	Front Pharmacol	Abstract	Not blood
20738829	2010	Transfus Med	Abstract	Platelet
38762805	2024	Cytotherapy	Abstract	Not blood
27526671	2016	Transfusion	Abstract	No EV
14692967	2004	Transfusion	Abstract	No EV
33142231	2020	Thromb Res	Abstract	No EV
24335232	2014	Blood	Abstract	RBC
7292439	1981	Thromb Res	Abstract	Platelet
38754687	2024	Cryobiology	Abstract	Not blood
32451384	2020	Sci Rep	Abstract	Not blood
32466321	2020	Int J Mol Sci	Abstract	Not blood
22580360	2012	J Proteomics	Abstract	RBC
28287378	2018	Blood Transfus	Abstract	RBC
37460850	2023	Reprod Sci	Abstract	Not blood
23702080	2013	Int J Lab Hematol	Abstract	Platelet
21747051	2011	Circulation	Abstract	RBC
29621963	2018	Curr Pharm Biotechnol	Abstract	RBC
31488807	2019	Med Sci Monit	Abstract	Not blood
8608255	1996	Blood	Abstract	RBC
40285800	2025	Acta Neuropathol	Review
38336556	2024	Transfus Apher Sci	Review
7468951	1980	Anasth Intensivther Notfallmed	Not accessable
1198492	1975	Thromb Diath Haemorrh	Not accessable
38983545	2022	Front Ophthalmol (Lausanne)	Abstract	Not blood
37685902	2023	Int J Mol Sci	Abstract	No EV
524800	1979	Vox Sang	Abstract	No EV
27094612	2017	Turk J Haematol	Abstract	Platelet
39529187	2024	J Ovarian Res	Abstract	Not blood
40399922	2025	Reprod Biol Endocrinol	Review
6498339	1984	Blood	Abstract	No Frozen
39518716	2024	J Clin Med	Review
30977703	2020	Platelets	Abstract	Platelet
31387744	2019	Biochem Biophys Res Commun	Full-text	No Frozen
27444383	2016	Biochem Biophys Res Commun	Full-text	No Frozen
35812460	2022	Front Immunol	Review
31263184	2019	Sci Rep	Abstract	Not blood
28766731	2017	Transfusion	Abstract	No Frozen
31692037	2020	J Cell Biochem	Abstract	Not blood
18022578	2007	Biol Blood Marrow Transplant	Abstract	Not blood
34687941	2022	Theriogenology	Abstract	Not blood
33166402	2020	Blood Adv	Abstract	RBC
28164307	2017	Transfusion	Abstract	RBC
36351100	2020	Textbook on Scar Management: State of the Art Management and Emerging Technologies	Book
30203553	2018	Transfusion	Abstract	Platelet
32421907	2020	J Leukoc Biol	Abstract	RBC
23347295	2013	Vox Sang	Abstract	RBC
28518049	2017	Blood Transfus	Review
25956744	2015	Transfus Clin Biol	Review
38010129	2023	Platelets	Abstract	Platelet
29169423	2017	Xi Bao Yu Fen Zi Mian Yi Xue Za Zhi	Abstract	Not blood
12372040	2002	Clin Transplant	Abstract	No EV
1283704	1992	Blood Cells	Abstract	No EV
3087440	1986	Blood	Abstract	Plasma
3354039	1988	Transfusion	Abstract	Platelet
2942561	1986	J Clin Invest	Abstract	No Frozen
1166387	1975	Surg Gynecol Obstet	Abstract	No Frozen
25111130	2014	J Control Release	Abstract	Not blood
31987597	2020	Transfus Med Rev	Review
9359001	1997	Curr Opin Hematol	Review
16398744	2006	Transfusion	Review
1949704	1991	Vox Sang	Abstract	No Frozen
9122899	1997	Transfusion	Abstract	RBC
21496049	2011	Transfusion	Review
25369588	2015	Blood Transfus	Abstract	RBC
35930983	2022	Colloids Surf B Biointerfaces	Full-text	Not blood
40564018	2025	Biomedicines	Abstract	Not blood
40427155	2025	Cancers (Basel)	Abstract	Not blood
28213967	2017	Stem Cells Transl Med	Abstract	Not blood
10938890	2000	Platelets	Abstract	No EV
31605789	2020	J Proteomics	Abstract	Platelet
11904000	2001	Vox Sang	Abstract	Plasma
23815149	2013	J Vet Intern Med	Review
23560818	2013	Vet Clin Pathol	Abstract	RBC
24446817	2014	Vox Sang	Review
28009749	2017	Ann Surg	Abstract	RBC
40533774	2025	J Ovarian Res	Review
34622949	2021	Transfusion	Abstract	No Frozen
32350880	2020	Vox Sang	Abstract	No Frozen
39865366	2025	Transfus Med	Abstract	No Frozen
40387525	2025	Nano Lett	Full-text	Not blood
40108956	2025	Small	Abstract	Not blood
37400586	2023	Aesthetic Plast Surg	Abstract	Not blood
24527873	2014	Transfusion	Abstract	Platelet
25808374	2015	Transfus Med	Abstract	RBC
36681723	2023	Sci Rep	Abstract	Platelet
26549672	2015	Transfus Apher Sci	Review
25371169	2015	Transfusion	Abstract	Platelet
26434768	2016	Transfusion	Abstract	Platelet
29330877	2018	Transfusion	Abstract	Platelet
27158813	2016	Transfusion	Abstract	Platelet
27780236	2016	PLoS One	Abstract	Not blood
27478071	2017	J Proteomics	Abstract	Platelet
19968714	2010	Febs j	Review
31918886	2020	Blood Rev	Review
39667739	2024	ACS Appl Mater Interfaces	Abstract	Not blood
21126256	2011	Transfusion	Abstract	RBC
24786047	2014	Transfus Med	Abstract	RBC
16848773	2006	Br J Haematol	Abstract	Platelet
12138366	2002	Blood Coagul Fibrinolysis	Abstract	Platelet
31821908	2020	Thromb Res	Abstract	RBC
21496045	2011	Transfusion	Review
38427589	2024	Blood	Abstract	Platelet
39519129	2024	Int J Mol Sci	Abstract	Platelet
15183042	2004	Thromb Res	Abstract	Platelet
36864851	2022	IEEE Trans Magn	Review
38959270	2024	PLoS One	Abstract	Not blood
22890265	2012	Blood Transfus	Review
27136430	2016	Blood Transfus	Abstract	Plasma
9119417	1997	Indian J Med Res	Abstract	Plasma
33782904	2021	Adv Exp Med Biol	Review
28828644	2017	Methods Mol Biol	Review
30420804	2018	Front Pharmacol	Review
3836159	1985	Haematologia (Budap)	Abstract	Not frozen
28306336	2017	Am J Respir Crit Care Med	Review
33039027	2020	Placenta	Review
22220640	2012	Vox Sang	Full-text	Platelet
36374278	2022	Reprod Fertil	Abstract	Not blood
31949175	2020	Sci Rep	Abstract	Not blood
36346887	2023	Blood Transfus	Abstract	RBC
37458715	2024	Blood Transfus	Abstract	RBC
28965917	2018	Biochim Biophys Acta Mol Cell Biol Lipids	Abstract	RBC
32019550	2020	Respir Res	Full-text	Plasma
36284205	2023	Int J Obes (Lond)	Full-text	Plasma
36280872	2022	J Anim Sci Biotechnol	Abstract	Not blood
33736955	2021	Transfus Apher Sci	Abstract	Platelet
26590996	2016	J Thromb Thrombolysis	Abstract	RBC
26192777	2015	Blood Transfus	Letter to editor
28429220	2017	Bull Exp Biol Med	Abstract	RBC
38174435	2024	Transfusion	Abstract	Platelet
38203232	2023	Int J Mol Sci	Abstract	Not blood
22354984	2012	Circulation	Letter
15355500	2004	Vox Sang	Abstract	Platelet
24494195	2014	Redox Biol	Abstract	RBC
24051181	2013	Free Radic Biol Med	Abstract	RBC
33178394	2020	World J Stem Cells	Abstract	Not blood
27864978	2016	Vox Sang	Abstract	No frozen
32203007	2020	Blood Transfus	Abstract	No frozen
38939690	2023	J Extracell Biol	Abstract	Report
28298296	2017	Circ Res	Abstract	No EV
38202686	2023	Molecules	Full-text	Plasma
34841441	2021	Int J Oncol	Review
17880615	2007	Transfusion	Abstract	Platelet
35750587	2022	Reprod Biomed Online	Abstract	Not blood
38938276	2023	J Extracell Biol	Abstract	Plasma
37013655	2023	Stem Cell Res Ther	Abstract	Not blood
38492545	2024	Blood Cells Mol Dis	Full-text	Plasma
34510450	2021	Transfusion	Abstract	RBC
9798989	1998	Thromb Haemost	Abstract	Platelet
23271081	2013	J Trauma Acute Care Surg	Abstract	plasma
21421259	2011	Thromb Res	Abstract	No Frozen
27470708	2016	Transfus Apher Sci	Abstract	Platelet
27935625	2017	Vet Clin Pathol	Abstract	RBC
32986311	2020	Curr Protoc Cell Biol	Abstract	Not blood
32966615	2020	Vox Sang	Full-text	Platelet
32571640	2020	Transfus Apher Sci	Abstract	RBC
33232973	2021	Blood	Abstract	Platelet
29193159	2018	Transfusion	Abstract	RBC
38626853	2024	J Neurosci Methods	Abstract	Not blood
9869171	1998	Thromb Haemost	Abstract	Platelet
34462532	2021	Lab Invest	Abstract	Not blood
35505370	2022	Stem Cell Res Ther	Abstract	Not blood
23958892	2013	Reprod Toxicol	Abstract	Not blood
26712742	2015	Int J Mol Sci	Review
25532487	2014	Sci Rep	Abstract	Not blood
25819532	2015	Transfusion	Abstract	No Frozen
25625346	2015	Int J Oncol	Abstract	No Frozen
37553476	2023	Transfus Med	Abstract	No Frozen
37877421	2023	Hum Reprod	Review
29751949	2018	Transfus Med Rev	Review
23347233	2013	Transfusion	Abstract	No Frozen
11030527	2000	Clin Appl Thromb Hemost	Abstract	Platelet
30882927	2019	Transfusion	Abstract	No Frozen
37548370	2023	Curr Opin Hematol	Review
34791365	2022	Lab Med	Abstract	RBC
30082165	2018	Transfus Apher Sci	Abstract	No Frozen
32301878	2020	J Trauma Acute Care Surg	Full-text	No Frozen
30588642	2019	Transfusion	Abstract	No Frozen
37205403	2023	bioRxiv	Full-text	Plasma
38862509	2024	Nat Commun	Full-text	Plasma
8136606	1994	Transfus Med Rev	Review
30924599	2019	Andrology	Abstract	Not blood
29636406	2018	Reproduction	Abstract	Not Blood
40508220	2025	Int J Mol Sci	Review
34419697	2021	Theriogenology	Abstract	Not blood
9299109	1997	Cryobiology	Abstract	No EV
29577324	2018	Transfusion	Abstract	RBC
30346136	2018	Anal Chem	Abstract	Not blood
25545879	2015	Blood Transfus	Editorial
24912423	2014	Transfusion	Abstract	Platelet
25332113	2015	Transfusion	Abstract	Platelet
22804622	2013	Transfusion	Abstract	Platelet
33948950	2021	Transfusion	Abstract	Plasma
39448620	2024	Sci Rep	Abstract	Not blood
25900147	2015	Vox Sang	Abstract	RBC
26549671	2015	Transfus Apher Sci	Abstract	No Frozen
34974917	2022	Surgery	Abstract	RBC
32590560	2020	J Trauma Acute Care Surg	Abstract	No Frozen
31731505	2019	Animals (Basel)	Abstract	Not blood
23461802	2013	Transfusion	Abstract	No Frozen
24164372	2014	Vox Sang	Abstract	No Frozen
16093737	2005	Blood Coagul Fibrinolysis	Abstract	No Frozen
26046916	2015	Transfusion	Abstract	Platelet
8342229	1993	Transfusion	Abstract	No Frozen
29433864	2018	J Surg Res	Abstract	RBC
24117007	2013	Br J Haematol	Abstract	Plasma
33922047	2021	Int J Mol Sci	Review
30980740	2019	Transfusion	Abstract	Plasma
27167357	2016	Transfusion	Abstract	Platelet
24786747	2014	Fertil Steril	Abstract	Not blood
30831143	2019	Metabolism	Comment
28150311	2017	Transfusion	Abstract	RBC
33950331	2021	J Assist Reprod Genet	Abstract	Not blood
19138258	2008	Vox Sang	Abstract	RBC
20606747	2010	Blood Transfus	Review
23228139	2013	Transfusion	Abstract	Plasma
33287256	2020	Animals (Basel)	Review
21444231	2011	Transfus Clin Biol	Review
21525379	2011	J Immunol	Abstract	Platelet
28686154	2017	Blood Transfus	Review
27893349	2018	Blood Transfus	Abstract	No Frozen
26013961	2015	Biotechnol Prog	Abstract	Not blood
18067507	2008	Transfusion	Abstract	RBC
31313975	2019	Regen Med	Full-text	Not blood
28500654	2017	Transfusion	Abstract	No Frozen
33629371	2021	Transfusion	Abstract	No Frozen
34121199	2021	Transfusion	Abstract	Platelet
31248735	2019	Transfus Apher Sci	Review
27522103	2016	Transfus Apher Sci	Review
18791943	2008	Platelets	Full-text	Plasma
39723439	2024	Biopreserv Biobank	Abstract	Not blood
37123245	2023	iScience	Abstract	Not blood
35129460	2022	Reproduction	Abstract	Not blood
16373184	2006	Transfus Med Rev	Review
33107065	2021	Vox Sang	Abstract	RBC
35487718	2022	BMJ Open	Full-text	Plasma
3070889	1988	Ups J Med Sci	Review
3962282	1986	Vox Sang	Abstract	No Frozen
3753404	1986	Beitr Infusionther Klin Ernahr	Duplicate
22813882	2012	J Proteomics	Abstract	No Frozen
30835880	2019	Transfusion	Abstract	No EV
22720637	2012	Biochem J	Abstract	No EV
37952228	2024	Transfusion	Abstract	RBC
23384196	2013	Transfusion	Abstract	RBC
3593308	1987	Biomed Biochim Acta	Abstract	RBC
23093807	2012	Appl Phys Lett	Abstract	No EV
40483503	2025	Stem Cell Res Ther	Review
30762986	2017	Rinsho Byori	Review
20441510	2010	Arch Pathol Lab Med	Abstract	Platelet
37432850	2023	STAR Protoc	Abstract	Not blood
40381592	2025	Theriogenology	Abstract	Not blood
40180029	2025	Transfus Clin Biol	Review
27151397	2016	J Extracell Vesicles	Abstract	Platelet
35231266	2021	Reprod Fertil Dev	Review
33983964	2021	PLoS One	Abstract	Plasma
35633592	2022	Biomaterials	Review
29385596	2018	Toxicol Sci	Abstract	Not blood
32155869	2020	Int J Mol Sci	Abstract	Not blood
28673502	2017	Transfus Clin Biol	Review
20960973	2010	Curr Opin Hematol	Review
6534840	1984	Haematologia (Budap)	Abstract	RBC
34199330	2021	Biomolecules	Abstract	Not blood
25167052	2014	PLoS One	Abstract	No Frozen
15787726	2005	Vox Sang	Abstract	No EV
36632714	2023	Platelets	Abstract	No EV
33806028	2021	Int J Mol Sci	Abstract	RBC
33263521	2022	Blood Transfus	Abstract	No Frozen
29063631	2018	Transfusion	Abstract	RBC
34053881	2021	Transfus Apher Sci	Abstract	RBC
16371041	2005	Transfusion	Abstract	Platelet
30980920	2019	Biochim Biophys Acta Mol Cell Biol Lipids	Abstract	Platelet
25807899	2015	Transfusion	Abstract	No Frozen
38175582	2024	Clin Chem	Review
25039791	2015	Transfusion	Abstract	No Frozen
25896733	2015	Rev Esp Anestesiol Reanim	Review
27155005	2016	Clin Chem Lab Med	Abstract	Plasma
2446972	1987	Folia Haematol Int Mag Klin Morphol Blutforsch	Abstract	No Frozen
10539116	1999	Transfus Sci	Abstract	Platelet
30910256	2019	Transfus Med Rev	Review
12234168	2002	Biol Blood Marrow Transplant	Abstract	No EV
38891833	2024	Int J Mol Sci	Abstract	Plasma
33503656	2021	Anesthesiology	Abstract	No Frozen
35098538	2022	Transfusion	Abstract	RBC
40243579	2025	Int J Mol Sci	Abstract	No frozen
32166810	2020	Vox Sang	Abstract	RBC
27442840	2016	Cytometry A	Abstract	Plasma
29120945	2018	Anesthesiology	Abstract	No frozen
28475670	2017	Br J Anaesth	Abstract	No frozen
34876812	2021	Int J Nanomedicine	Full-text	Not blood
32200762	2020	J Biomed Sci	Abstract	Platelet
37580876	2023	Platelets	Abstract	Platelet
12151273	2002	Cryobiology	Abstract	Platelet
10773053	2000	Transfusion	Abstract	No Frozen
24138005	2014	Vox Sang	Abstract	Plasma
20738825	2011	Transfusion	Abstract	No Frozen
27189861	2016	Nanotechnology	Abstract	Not blood
38815499	2024	Transfus Apher Sci	Abstract	No Frozen
21174005	2011	Thromb Haemost	Review
21544996	2011	Pol Merkur Lekarski	Abstract	Platelet
31839072	2019	Zhongguo Shi Yan Xue Ye Xue Za Zhi	Abstract	Platelet
36159705	2022	Front Bioeng Biotechnol	Review
