# Supplementary material for: Extracellular vesicles isolated from frozen whole blood show biomarker potential in small intestine neuroendocrine neoplasms
Source: iScience. 2026 Jul 14;29(8):116723. doi: 10.1016/j.isci.2026.116723 (PMC13382587; doi:10.1016/j.isci.2026.116723)
Supplement: Table S8. Proteins detected by mass spectrometry by each method (n = 2) [file mmc3.zip]

Archive with 1 entries (1 files):
- isci_116723_mmc3.csv
