# Supplementary material for: Extracellular vesicles isolated from frozen whole blood show biomarker potential in small intestine neuroendocrine neoplasms
Source: iScience. 2026 Jul 14;29(8):116723. doi: 10.1016/j.isci.2026.116723 (PMC13382587; doi:10.1016/j.isci.2026.116723)
Supplement: Table S8. Proteins detected by mass spectrometry by each method (n = 2) [file mmc3.zip › isci_116723_mmc3.csv]

Table S8. Proteins detected by mass spectrometry by each method (n = 2)
	NET274_qEV_1UC	NET274_1UC_qEV	NET274_qEV	NET274_2UC	NET222_qEV_1UC	NET222_1UC_qEV	NET222_qEV	NET222_2UC
PDCD6	0	0	0	3.12E+15	3.48E+16	0	2.18E+15	0
EHD1	9.69E+11	0	6.65E+15	1.25E+16	1.64E+16	1.33E+16	9.04E+15	1.00E+16
YTHDF3.YTHDF3.YTHDF3.YTHDF3.YTHDF1	0	0	0	0	0	5.18E+15	0	4.03E+15
PSMA2	3.43E+16	2.99E+16	4.66E+15	1.20E+16	3.77E+16	4.48E+15	3.64E+15	1.06E+16
BAG6	1.42E+16	0	1.84E+16	7.95E+15	2.49E+15	0	1.95E+16	1.15E+16
IGLV8.61	1.74E+15	0	1.45E+16	8.27E+14	1.07E+16	0	2.11E+16	0
IGLV2.18	0	0	1.25E+16	2.89E+15	3.95E+16	0	3.04E+16	0
IGLV3.16	0	0	6.24E+15	0	0	0	6.27E+15	0
IGLV3.9.IGLV3.21	9.88E+15	0	1.05E+16	5.43E+15	6.28E+15	2.54E+15	2.25E+16	1.11E+16
IGHV3.64	8.46E+15	3.86E+16	2.73E+16	8.14E+15	3.12E+16	0	6.22E+15	0
IGHV4.4	1.40E+16	0	3.31E+15	2.09E+16	1.96E+15	0	3.81E+14	0
IGKV2D.24.IGKV2.24	1.22E+15	0	2.13E+15	1.06E+16	8.37E+14	0	1.51E+16	0
IGKV2D.29.IGKV2.29	0	0	9.91E+14	3.57E+16	0	0	0	0
IGKV1.27	3.59E+15	3.32E+16	4.35E+16	3.46E+15	3.13E+16	3.58E+15	4.93E+15	1.20E+16
RPS17.RPS17..RPS17	0	0	2.74E+16	1.02E+15	0	0	0	0
IGHV3OR16.12	2.44E+15	0	8.08E+15	2.31E+15	2.29E+16	0	7.60E+14	3.38E+16
IGHV1OR15.1	9.59E+15	0	1.37E+16	5.55E+15	2.63E+16	0	2.54E+15	2.33E+16
CPB2	0	0	0	0	0	0	1.11E+16	0
IGKV3D.15	1.54E+16	0	7.31E+15	1.66E+16	4.06E+16	0	7.76E+15	1.29E+16
IGKV1D.8	2.00E+16	0	1.94E+16	8.14E+15	0	0	9.21E+15	0
TTR	1.27E+15	7.04E+15	1.33E+16	1.69E+16	7.04E+15	1.51E+16	4.51E+15	2.31E+16
HSP90B1	8.68E+15	1.71E+16	7.29E+15	1.09E+16	7.54E+15	6.63E+15	5.63E+15	1.05E+16
NCAM1	0	0	0	0	0	0	1.16E+16	0
UBR1	0	0	0	0	0	0	1.02E+16	0
PABPC1	2.96E+16	0	2.21E+16	1.11E+16	4.57E+15	8.14E+15	9.32E+15	1.19E+16
CMIP	1.14E+16	0	1.18E+16	2.36E+16	2.24E+16	6.10E+15	1.77E+16	7.51E+15
CD9	3.51E+16	0	1.33E+16	8.58E+15	6.00E+15	1.82E+16	1.50E+16	5.80E+16
OSTC	6.58E+15	2.98E+16	2.90E+15	1.03E+16	7.47E+15	3.18E+15	3.30E+16	1.38E+15
GMPPA	3.74E+16	0	1.03E+16	4.21E+15	0	0	6.76E+15	0
CPNE3	3.87E+15	0	0	5.80E+14	9.96E+15	0	3.32E+16	0
SPTBN1	0	0	0	3.31E+15	0	0	0	0
PRKACB	9.73E+15	0	1.03E+15	1.29E+16	1.18E+16	6.04E+15	9.46E+14	2.16E+16
GUCD1	7.39E+16	0	5.21E+15	3.13E+15	8.71E+15	0	4.51E+15	0
FDPS	0	0	6.55E+15	3.66E+16	4.74E+15	0	5.65E+15	3.84E+16
CLTC	4.04E+13	1.17E+16	3.60E+15	5.07E+16	3.53E+15	1.62E+16	3.46E+15	2.03E+16
EEF1A1.EEF1A1.EEF1A1.EEF1A1P5	4.14E+15	3.54E+15	4.17E+16	7.75E+15	8.89E+14	1.69E+16	5.08E+15	2.33E+15
IGKV2.40.IGKV2D.40	3.27E+16	0	7.37E+15	3.45E+15	1.55E+16	1.12E+15	8.80E+15	1.05E+16
TPM3	7.31E+15	8.59E+15	7.82E+15	8.12E+14	5.30E+15	2.27E+16	5.67E+15	3.87E+16
ST3GAL6	1.44E+15	0	2.25E+15	7.55E+16	6.46E+15	0	1.40E+16	0
BCAM	1.36E+16	2.26E+16	1.18E+16	1.33E+16	1.09E+15	5.01E+16	9.86E+15	5.78E+16
VTA1	1.16E+16	0	2.20E+16	2.25E+16	1.44E+16	2.44E+15	2.04E+16	3.18E+15
PCSK6	0	0	0	5.54E+15	3.81E+15	0	0	6.72E+13
AP2M1	3.99E+15	7.37E+15	4.13E+15	3.97E+15	1.84E+15	1.11E+16	2.56E+16	8.32E+15
TPD52L2	3.84E+16	0	0	3.38E+16	4.68E+15	8.69E+14	2.21E+16	6.51E+15
UGP2	3.43E+15	8.30E+15	5.40E+15	2.03E+15	4.83E+15	1.91E+16	4.58E+15	1.63E+16
PTGES3	4.64E+15	2.25E+15	3.53E+16	4.79E+15	5.10E+15	5.18E+15	2.89E+15	1.34E+16
PPP1CC.PPP1CA.PPP1CB.PPP1CB.PPP1CB.PPP1CB.PPP1CB.PPP1CA.PPP1CC.PPP1CC.PPP1CC.PPP1CB.PPP1CC.PPP1CA.PPP1CB	1.65E+15	6.09E+15	8.34E+15	1.70E+16	1.75E+16	4.94E+15	7.10E+15	1.60E+16
PARVB	4.56E+14	2.29E+16	2.26E+16	1.24E+16	6.09E+16	5.17E+15	2.51E+15	1.60E+16
HYOU1	1.55E+16	3.82E+16	1.38E+16	1.91E+16	1.80E+15	1.68E+15	1.04E+16	1.55E+16
LYPLA1	0	0	0	6.34E+15	8.01E+15	0	9.53E+15	8.62E+15
PSME2	5.12E+15	7.29E+15	6.12E+15	2.57E+16	4.52E+15	7.62E+15	3.40E+16	1.54E+15
CNN2	3.78E+16	0	0	1.09E+16	9.74E+15	8.19E+15	0	1.48E+16
PTGS1	8.60E+15	0	3.52E+16	1.56E+16	9.22E+15	1.30E+16	5.44E+15	1.54E+16
SRSF3	8.12E+15	3.16E+16	6.90E+15	0	1.77E+15	2.49E+14	6.78E+15	3.56E+14
PSMC6	5.09E+15	5.67E+15	9.35E+14	3.66E+16	5.47E+15	1.60E+15	8.23E+15	2.13E+15
ADSL	3.47E+16	5.94E+15	5.87E+16	2.66E+14	3.84E+15	1.95E+16	6.36E+11	1.42E+16
RPL13A	0	0	3.80E+16	8.98E+15	6.34E+14	1.02E+16	3.11E+16	0
SAA2.SAA4	4.99E+14	6.71E+15	1.51E+16	4.60E+15	8.85E+15	4.40E+15	3.82E+16	5.14E+14
PYCR3	3.72E+15	0	3.56E+15	3.78E+16	2.75E+15	0	4.89E+15	0
VDAC2	7.65E+15	0	4.41E+15	1.17E+16	7.82E+15	9.27E+15	7.08E+15	2.09E+15
GNAS	4.13E+15	6.59E+15	2.46E+16	4.28E+16	2.55E+16	1.18E+16	4.09E+15	1.46E+16
CUL4A	7.55E+16	1.26E+16	1.30E+16	4.01E+15	9.38E+14	0	1.18E+16	4.11E+15
ASAP1	3.94E+16	0	6.15E+15	4.57E+15	1.49E+16	1.90E+16	7.76E+14	1.08E+16
F5	9.74E+15	1.93E+15	7.94E+15	2.21E+16	1.32E+16	6.90E+15	1.04E+16	1.04E+14
DCTN3	3.73E+16	0	3.46E+15	1.18E+16	9.78E+14	0	1.29E+16	8.98E+15
IGKV3D.11.IGKV3.11	2.42E+16	8.85E+15	4.09E+16	2.38E+16	1.88E+16	5.18E+14	4.69E+15	1.10E+16
IGHD	2.00E+15	0	1.95E+16	1.75E+16	0	0	0	0
IGHV1.45	2.74E+16	0	3.92E+15	2.49E+15	0	0	4.22E+15	0
IGHV3.49	4.85E+13	5.61E+15	8.01E+15	2.69E+15	3.95E+14	1.12E+16	4.46E+14	2.31E+16
DENND1A	0	0	0	2.34E+16	0	0	0	0
HADH	1.57E+16	8.57E+15	1.26E+16	3.48E+16	9.86E+15	3.66E+16	7.27E+15	4.35E+15
TANGO2	1.53E+16	0	6.66E+15	1.08E+16	3.64E+15	2.30E+15	5.47E+15	0
PPP6R2	0	0	2.69E+15	0	0	0	2.11E+15	3.81E+16
HSPH1	0	0	3.30E+15	0	0	0	1.84E+16	5.49E+15
AKR1C3	0	0	3.31E+16	0	0	0	0	0
C1QB	3.63E+15	6.73E+15	7.13E+15	1.47E+16	2.71E+16	1.63E+16	7.47E+15	4.92E+15
TAPBP	0	0	1.00E+16	1.29E+16	2.38E+15	0	1.99E+15	0
IGKV6D.21.IGKV6D.41	4.53E+15	0	3.14E+15	2.37E+16	0	0	1.30E+16	0
CSTF2.CSTF2.CSTF2.CSTF2.CSTF2T	0	0	0	0	0	0	3.79E+16	0
ILK	3.16E+16	1.97E+16	1.53E+16	1.14E+16	2.41E+15	4.75E+15	1.67E+16	1.00E+16
CUL2	3.12E+15	0	8.68E+15	1.86E+16	4.61E+15	0	9.03E+15	0
TMED7.TICAM2.TMED7	9.52E+15	5.39E+15	7.20E+15	6.30E+16	1.26E+16	5.40E+15	1.01E+16	1.55E+15
ARPC4.TTLL3.ARPC4.TTLL3.ARPC4.ARPC4	2.49E+16	7.88E+15	1.35E+16	3.55E+15	3.01E+15	1.16E+15	1.60E+15	2.47E+16
KIR2DL4	7.12E+15	3.43E+15	6.86E+15	3.35E+15	6.14E+15	9.78E+15	4.52E+15	1.16E+16
IGHV3.15	7.11E+15	0	2.87E+16	1.16E+16	6.62E+15	3.41E+16	1.43E+15	0
IGHV3.73	0	0	7.83E+15	5.84E+15	0	0	2.36E+16	0
IGHV3.74	6.93E+15	0	1.04E+16	5.24E+15	7.98E+15	2.28E+16	1.03E+16	2.87E+16
IGLV9.49	0	0	1.56E+16	0	0	0	0	0
RPL30	5.15E+15	0	0	5.30E+16	0	3.10E+15	2.17E+15	3.31E+16
NADSYN1	0	0	3.50E+16	1.10E+16	1.24E+16	0	3.54E+16	0
LYZ	3.99E+15	7.06E+15	4.11E+15	2.49E+16	2.62E+15	0	0	2.68E+15
IGKV1D.13.IGKV1.13	0	0	4.77E+15	5.02E+15	2.18E+16	0	4.69E+15	3.62E+16
MGLL	0	0	0	1.01E+16	0	0	0	8.41E+15
CRTAC1	0	0	0	0	0	0	4.91E+15	0
TMCC2	7.82E+15	0	7.63E+15	5.92E+15	8.94E+15	4.47E+15	5.52E+15	2.91E+14
NAMPT	4.44E+15	0	2.09E+15	1.67E+16	4.95E+15	0	1.57E+15	0
DLG1	7.99E+15	0	6.62E+15	4.43E+15	5.18E+16	0	8.77E+15	4.83E+15
RPSA.RPSA2.RPSA.RPSA.RPSA.RPSA.RPSA	0	0	0	0	0	0	0	5.44E+15
CAST	4.33E+16	1.13E+16	1.08E+16	2.39E+15	5.30E+16	2.98E+16	1.03E+16	1.47E+16
DUT	0	0	0	2.65E+14	0	3.47E+16	0	1.23E+15
GIT1	0	0	0	0	0	0	2.05E+16	6.11E+15
CAPNS1	3.90E+14	8.16E+15	6.32E+15	5.84E+16	4.73E+15	9.90E+15	5.70E+16	1.45E+16
DHRS7B	2.95E+16	5.51E+16	2.31E+16	2.41E+15	7.45E+15	1.08E+16	1.09E+16	2.13E+15
DDOST	1.07E+15	5.30E+15	6.65E+15	2.11E+16	2.02E+15	1.43E+16	8.75E+15	3.20E+16
ATP6AP1	2.57E+16	1.19E+16	1.31E+16	5.79E+16	1.79E+16	1.17E+16	5.54E+14	2.08E+15
YARS1	0	0	3.67E+14	3.47E+13	6.04E+15	5.42E+15	4.19E+15	4.14E+15
IGKV6.21	7.65E+15	0	1.00E+16	3.83E+15	3.00E+16	0	9.27E+13	0
IGKV3D.20	3.08E+16	0	1.21E+16	6.85E+15	8.01E+15	2.83E+15	1.70E+15	2.79E+16
IGHV1.3	2.53E+15	0	8.03E+15	6.65E+15	0	0	1.15E+16	0
IGHV1.18	1.18E+16	0	3.02E+16	1.08E+15	9.13E+15	0	2.22E+16	6.23E+15
IGHV1.24	1.09E+16	0	4.54E+15	1.07E+16	0	0	7.22E+16	0
IGHV4.28	9.23E+15	0	5.14E+15	4.65E+15	2.67E+16	0	5.01E+15	1.77E+16
IGHV3.35	2.44E+15	0	7.24E+15	2.13E+15	1.24E+16	0	4.17E+15	2.69E+15
IGHV3.38	4.49E+15	0	1.56E+16	8.27E+15	0	0	1.17E+16	6.00E+15
IGHV5.51	4.48E+15	2.62E+16	9.24E+15	3.90E+15	3.64E+16	1.24E+15	1.14E+16	2.91E+16
IGHV2.70D.IGHV2.70.IGHV2.70	0	0	5.09E+15	0	0	0	6.68E+15	0
IGKV1.8.IGKV1.9	2.32E+15	0	3.03E+16	1.65E+16	3.92E+15	0	6.64E+15	0
IGKV1.12.IGKV1D.12	3.79E+15	2.25E+16	6.13E+15	3.60E+15	1.90E+16	8.13E+15	4.60E+15	1.55E+15
SPTAN1	0	0	0	0	0	6.45E+14	0	9.31E+15
FHL1	3.92E+15	0	0	6.79E+15	1.65E+16	4.33E+16	0	3.00E+16
PHF6	2.76E+16	0	6.78E+15	7.41E+15	6.72E+15	0	5.37E+15	7.45E+14
HSPA1B.HSPA1A.HSPA1B	6.68E+15	1.76E+16	9.99E+15	7.85E+15	6.11E+15	2.90E+16	6.20E+15	5.42E+15
ABHD16A	1.75E+16	2.50E+15	1.29E+15	2.49E+16	1.39E+16	9.62E+15	1.13E+16	1.66E+16
MPIG6B	2.75E+15	8.20E+15	1.06E+15	6.03E+15	4.53E+16	3.29E+15	1.23E+16	5.27E+15
LY6G6F.LY6G6D.LY6G6D.LY6G6F	1.21E+16	0	2.29E+15	1.28E+16	8.58E+15	5.81E+15	4.15E+15	1.40E+16
IGHA2	1.45E+15	7.44E+15	3.34E+15	8.61E+15	1.24E+15	3.14E+16	3.47E+15	5.63E+15
KIF5C.KIF5A.KIF5A.KIF5C.KIF5C.KIF5C.KIF5C.KIF5C.KIF5A.KIF5C.KIF5B.KIF5A	0	0	0	2.99E+15	4.36E+15	0	8.91E+15	0
NOMO1.NOMO3.NOMO3.NOMO3.NOMO3.NOMO3.NOMO1.NOMO2	7.35E+16	0	6.42E+15	4.73E+15	8.45E+15	0	5.69E+14	6.19E+15
HLA.A	4.21E+15	5.20E+16	3.14E+16	7.72E+15	6.91E+15	5.88E+16	2.45E+15	9.29E+15
GSTT1	4.94E+15	0	8.54E+15	1.23E+16	0	7.24E+15	1.18E+16	0
IGHV3.64D	2.73E+16	0	2.49E+15	1.55E+16	1.15E+16	0	2.79E+15	1.60E+15
WDR81	1.14E+16	0	9.58E+15	6.87E+15	7.87E+15	0	1.06E+16	0
IGHV5.10.1	0	0	0	1.86E+16	0	0	0	0
IQGAP1	0	0	2.06E+16	0	0	0	1.57E+14	0
NDE1.NDE1.NDE1.NDEL1.NDE1.NDE1.NDE1.NDE1.NDE1.NDE1.NDEL1.NDEL1.NDEL1.NDE1	3.86E+16	0	2.46E+15	2.33E+14	2.09E+15	0	2.38E+16	0
CNPY4	0	0	0	2.73E+16	0	0	3.89E+16	0
MATR3	0	0	0	0	0	0	0	1.45E+16
ANXA6	0	0	3.45E+16	4.54E+16	0	0	0	0
ETFA	5.82E+15	0	1.05E+15	1.93E+15	1.47E+16	9.26E+15	7.70E+15	2.24E+15
PROS1	2.79E+13	2.82E+16	4.75E+15	3.16E+16	3.40E+15	1.49E+15	8.30E+15	3.36E+14
CLN6	0	0	1.80E+15	1.99E+16	0	0	1.27E+15	0
USP24	2.74E+16	0	7.25E+15	0	3.25E+16	0	3.78E+16	0
ANK2.ANK2.ANK2.ANK2.ANK2.ANK2.ANK2.ANK2.ANK2.ANK2.ANK2.ANK2.ANK2.ANK2.ANK2.ANK2.ANK2.ANK2.ANK2.ANK2.ANK2.ANK2.ANK2.ANK2.ANK2.ANK2.ANK2.ANK2.ANK2.ANK2.ANK2.ANK2.ANK2.ANK2.ANK2.ANK2.ANK2.ANK2.ANK2.ANK2.ANK2.ANK2.ANK2.ANK2.ANK2.ANK2.ANK2.ANK2.ANK2.ANK2.ANK2.ANK2.ANK2.ANK2.ANK2.ANK2.ANK2.ANK2.ANK2.ANK2.ANK3.ANK2.ANK2.ANK3	1.47E+16	0	0	0	1.99E+16	0	5.60E+16	0
EFEMP1	1.98E+16	0	1.73E+16	1.54E+16	0	0	3.28E+15	0
hCG_2039566..H2AJ.H2AC4.H2AC11.H2AC7.H2AC25.H2AC6.H2AC12.H2AC14.H2AJ	3.65E+15	4.42E+15	1.92E+16	5.61E+15	1.34E+16	1.02E+15	3.53E+13	3.98E+15
PTBP1	0	0	3.61E+15	4.73E+15	2.71E+15	0	1.09E+15	3.66E+16
TNXB	0	0	5.91E+16	2.39E+15	4.16E+15	5.77E+14	1.15E+16	9.53E+15
HLA.A.1	1.52E+15	3.27E+15	6.10E+16	2.78E+16	2.54E+16	2.32E+15	1.07E+16	2.22E+16
PSMB8	0	0	1.62E+16	0	0	0	1.94E+15	0
SELENOP	8.39E+15	0	9.34E+15	5.81E+15	8.61E+15	0	9.39E+15	1.15E+15
TXNRD1	4.63E+15	0	6.83E+15	5.75E+16	7.03E+15	1.02E+16	6.25E+15	4.54E+15
ASAH1	0	0	0	0	7.46E+16	0	0	0
X..CTSD.CTSD.CTSD.CTSD.CTSD.CTSD..CTSD	2.59E+15	0	0	4.36E+16	1.52E+16	0	3.57E+16	4.50E+15
PCCA	3.81E+15	1.58E+16	1.05E+16	1.33E+16	8.25E+15	0	7.77E+14	6.29E+15
RBMXL1.RBMX.RBMX.RBMX.RBMX.RBMXL1	0	4.89E+13	0	0	0	0	0	0
KRT10	3.57E+15	1.07E+16	7.91E+15	3.44E+15	3.11E+13	6.68E+15	9.08E+15	9.32E+15
EPB41	6.69E+14	7.86E+15	1.06E+16	5.87E+16	6.08E+15	3.50E+16	9.53E+15	2.61E+15
VPS45	0	0	5.11E+13	4.16E+16	6.66E+15	0	2.04E+15	4.33E+16
DPYSL2	4.28E+15	0	3.35E+16	8.46E+15	0	0	5.60E+15	3.02E+16
MYL4	2.53E+16	2.30E+16	3.60E+15	1.20E+16	1.41E+16	1.44E+16	3.73E+15	1.46E+16
HLA.B	2.39E+13	4.30E+16	1.08E+16	4.25E+16	2.97E+16	1.47E+16	1.22E+16	3.46E+15
ME2	4.78E+15	0	3.77E+16	1.44E+16	6.02E+14	1.86E+16	5.26E+14	2.02E+16
HNRNPU	2.56E+16	3.12E+16	1.09E+16	2.11E+16	6.35E+15	7.39E+15	2.03E+16	1.38E+16
GFAP	5.66E+15	0	6.31E+15	6.99E+14	2.59E+16	0	3.82E+15	0
PPOX	0	0	0	0	3.78E+16	0	0	0
DDX17	0	1.21E+16	2.96E+15	1.75E+15	0	1.59E+16	0	1.88E+16
PHGDH	0	0	4.71E+15	5.39E+15	0	7.24E+15	3.22E+15	3.37E+16
GSS	1.50E+16	2.33E+15	1.70E+15	1.04E+16	1.73E+16	5.66E+15	1.87E+16	3.98E+16
CD47	1.92E+15	2.20E+15	1.21E+16	2.08E+16	3.37E+15	5.34E+15	4.93E+16	1.08E+16
HADHA	4.54E+15	3.10E+15	4.33E+15	1.39E+16	9.56E+15	9.19E+15	6.18E+15	2.49E+15
TNS1	0	0	1.46E+16	2.34E+16	0	0	3.26E+16	0
PRKG1	0	0	0	3.49E+16	2.52E+13	6.06E+15	1.97E+16	3.40E+16
TBC1D24	9.28E+15	0	6.29E+15	1.32E+16	1.04E+16	0	9.30E+15	5.74E+15
SLC11A2	2.58E+16	0	0	1.52E+16	1.73E+16	0	2.10E+15	0
RDX	6.84E+15	2.64E+15	5.28E+15	1.07E+15	5.28E+15	3.52E+14	4.87E+15	1.06E+16
TPM4	2.67E+16	4.45E+16	1.62E+16	6.37E+15	4.13E+16	3.00E+16	2.20E+16	6.10E+15
ENO1	4.87E+15	2.36E+15	5.27E+15	1.18E+15	7.45E+15	4.49E+15	5.08E+15	8.93E+15
RPL15	7.40E+15	3.15E+16	2.81E+16	8.32E+15	2.46E+15	1.21E+16	2.88E+16	4.71E+15
EPB41.1	1.07E+16	0	3.88E+16	4.22E+16	6.19E+16	2.82E+16	2.55E+15	5.77E+15
GYPA	3.67E+15	8.43E+15	6.50E+15	4.71E+15	4.47E+16	2.17E+15	8.10E+15	1.65E+16
SMIM1	1.70E+16	0	1.73E+16	3.18E+16	1.29E+16	6.06E+15	2.81E+16	6.74E+15
X.HBG1	1.50E+15	1.33E+16	2.69E+16	2.64E+16	2.39E+15	9.80E+15	5.87E+15	1.01E+16
RPS14	0	0	0	0	0	0	3.25E+16	1.46E+16
PFKM	5.07E+15	0	9.10E+15	8.15E+15	5.57E+15	0	8.40E+15	6.40E+15
HSD17B4	5.92E+15	3.25E+16	5.23E+15	8.59E+15	9.03E+15	6.55E+15	3.54E+16	1.38E+16
CSNK2A1	1.01E+16	0	8.42E+15	4.11E+16	1.60E+16	8.73E+15	6.13E+15	7.30E+15
RHAG	3.70E+13	1.19E+16	3.29E+16	2.81E+15	1.58E+15	1.13E+16	6.17E+15	2.62E+15
TBCEL.TECTA.TBCEL.TBCEL	0	0	0	0	0	0	2.59E+15	0
CD59..CD59	8.56E+15	5.24E+15	4.25E+15	7.97E+15	4.66E+16	1.07E+16	2.84E+16	1.67E+14
GPI	7.99E+15	6.58E+15	1.11E+16	1.61E+14	9.84E+15	6.85E+14	1.34E+16	1.11E+16
PNPLA6	3.32E+14	1.28E+16	3.65E+16	3.07E+15	3.02E+15	1.52E+16	2.75E+16	1.76E+16
CFHR2	3.83E+16	0	4.67E+15	5.29E+15	0	0	3.74E+15	0
CTPS1	5.42E+15	8.46E+15	6.55E+15	5.59E+15	1.01E+16	0	9.13E+15	8.00E+15
MOGS	1.26E+16	0	1.04E+16	1.19E+16	1.52E+16	1.40E+16	8.89E+15	1.15E+15
CREG1	0	0	4.74E+14	0	0	0	9.81E+15	0
HMBS	7.56E+15	1.90E+16	1.29E+16	1.46E+16	5.48E+15	0	8.98E+15	4.17E+15
SSR1	2.39E+15	4.39E+15	1.55E+15	1.14E+16	2.09E+16	1.06E+16	9.26E+15	2.42E+15
CAPN5	3.43E+15	8.61E+15	2.60E+15	3.01E+16	1.89E+16	9.98E+15	1.72E+15	9.59E+15
ALG11	5.80E+15	3.52E+16	3.81E+15	4.09E+16	0	7.00E+15	2.10E+15	7.35E+15
ECE1	2.36E+15	0	0	8.11E+15	1.09E+15	0	0	0
IDE	1.07E+16	0	1.82E+16	4.42E+14	1.04E+15	3.54E+15	1.79E+16	5.01E+15
UROS	3.71E+15	0	2.05E+16	3.94E+15	0	0	3.63E+15	0
C1R	1.46E+16	0	3.88E+16	9.22E+15	1.45E+15	8.57E+14	50861328125	8.24E+15
TSPAN9	1.87E+16	1.23E+16	9.02E+15	4.76E+15	2.02E+16	3.05E+16	9.45E+14	5.36E+15
VKORC1L1	1.31E+16	0	5.48E+15	1.34E+16	1.22E+16	0	4.98E+15	1.26E+16
ITPR1	1.51E+16	0	2.08E+14	2.84E+15	6.82E+15	3.45E+16	2.00E+15	7.55E+16
X.ATP5MG.ATP5MG.ATP5MG.ATP5MG	1.04E+16	0	0	1.54E+16	1.73E+14	8.48E+15	5.59E+15	2.59E+15
EIF2B5	3.22E+16	0	4.29E+15	0	9.80E+15	0	1.86E+16	0
ITM2B	1.01E+16	0	2.62E+16	3.33E+16	6.26E+15	0	1.84E+16	1.27E+16
LRBA	9.86E+14	4.96E+15	0	1.01E+16	1.03E+16	8.81E+15	7.09E+16	1.60E+15
MYADM	1.38E+16	7.28E+15	1.05E+16	2.56E+15	1.07E+16	1.50E+16	1.18E+15	2.35E+16
X.EBP.EBP.EBP	8.68E+15	0	6.73E+14	0	0	0	5.41E+14	9.07E+15
ITGB2	4.75E+15	0	0	1.14E+16	4.47E+15	5.43E+15	3.19E+14	4.82E+15
AQP1..AQP1	1.20E+16	8.51E+15	5.36E+15	8.56E+15	5.15E+15	3.93E+14	8.39E+15	6.00E+15
PEPD	0	0	3.80E+16	0	0	0	2.73E+16	0
FKBP2	1.20E+16	0	1.25E+16	1.13E+16	7.43E+16	0	7.99E+15	9.77E+15
PDIA4	8.91E+15	5.77E+15	8.95E+15	8.55E+15	6.56E+15	8.27E+15	7.01E+15	1.68E+15
ESYT2	1.39E+15	0	8.87E+15	1.24E+16	1.44E+16	8.52E+13	1.06E+16	7.60E+14
WDR26	3.97E+15	0	6.44E+15	2.38E+16	7.92E+15	0	5.45E+15	0
TGFB1	1.25E+16	6.62E+16	4.80E+15	2.84E+16	2.06E+15	2.27E+15	1.17E+16	1.91E+15
PREP	0	0	2.60E+16	2.12E+15	0	0	2.04E+16	0
FECH	0	0	0	0	0	0	2.15E+16	0
IGHV3.72	4.18E+14	5.47E+15	3.88E+15	2.40E+15	2.56E+16	5.08E+15	3.82E+15	1.21E+16
CSNK1A1	3.26E+15	8.99E+14	6.04E+15	2.78E+16	2.09E+15	5.00E+15	3.48E+16	1.92E+16
CUL1	4.48E+16	0	8.06E+15	4.26E+15	6.82E+15	0	7.80E+15	2.61E+16
MACF1	0	0	0	0	2.40E+16	0	0	0
SLMAP	2.03E+16	0	0	0	3.75E+15	0	1.26E+16	0
BTD	3.45E+16	2.22E+16	9.31E+15	4.95E+15	5.51E+15	0	7.00E+15	0
ACAT1	0	0	2.32E+15	2.29E+16	1.67E+15	0	1.64E+16	0
LDHB	6.06E+15	9.08E+14	9.67E+15	8.38E+13	5.93E+16	2.23E+16	8.07E+15	3.99E+15
SACM1L	5.50E+15	4.99E+14	3.15E+16	5.15E+15	4.69E+14	2.58E+14	2.90E+15	4.36E+15
NF2	8.16E+15	0	1.17E+16	1.28E+16	0	0	0	0
AK2	5.15E+15	0	0	2.78E+15	4.64E+15	0	5.07E+15	1.30E+16
ATP7B	7.91E+15	0	9.18E+15	5.52E+14	5.16E+15	0	3.91E+16	0
GBF1	0	0	0	0	0	0	1.75E+16	0
SNCA	1.86E+16	2.40E+15	1.21E+16	4.65E+15	1.21E+16	2.75E+15	7.04E+15	6.06E+15
TMEM30A	0	0	1.03E+15	3.56E+16	0	0	4.87E+15	8.05E+15
USP7	1.93E+16	0	2.30E+15	8.53E+15	1.12E+16	7.46E+16	1.93E+15	4.65E+15
LARS1	0	0	0	0	0	0	0	2.71E+15
GFPT1	2.55E+16	3.66E+16	1.80E+16	1.86E+16	2.41E+16	1.81E+15	1.84E+15	6.90E+15
FIG4	2.85E+15	0	1.47E+16	0	0	0	2.32E+16	0
AARS1	5.15E+16	0	6.25E+16	7.47E+15	5.69E+15	0	8.96E+13	6.50E+15
INF2	1.07E+16	7.71E+15	7.86E+15	1.76E+16	2.01E+16	8.25E+15	5.81E+15	2.76E+11
HSPB1	3.68E+16	7.04E+15	3.33E+16	7.19E+14	1.57E+16	6.03E+15	5.80E+15	3.07E+16
PAFAH1B1	1.07E+16	0	1.31E+16	8.84E+15	1.08E+16	0	1.69E+15	1.35E+16
RAB7A	1.96E+16	5.30E+13	2.00E+16	2.66E+15	2.47E+16	1.86E+15	1.81E+16	2.50E+16
GNB4	0	0	0	2.28E+16	3.40E+16	0	3.12E+16	0
SLC12A6	3.44E+16	0	7.36E+15	5.42E+15	7.43E+15	0	5.44E+15	4.29E+15
SERPING1	3.66E+13	2.45E+16	9.87E+14	2.33E+15	3.81E+16	1.26E+16	1.23E+16	1.16E+16
HGS	4.79E+15	0	8.78E+15	2.83E+16	7.11E+15	0	5.24E+15	5.46E+15
ITGB1	1.93E+16	1.01E+16	1.10E+16	5.39E+15	2.78E+16	3.93E+16	1.42E+16	4.32E+16
HSPA9	1.82E+16	9.46E+15	8.36E+15	2.11E+15	2.45E+15	2.25E+16	1.44E+15	2.58E+15
NACA	0	0	5.08E+15	0	0	0	1.52E+16	0
RPL19	1.95E+16	1.25E+16	0	1.76E+16	1.74E+16	6.55E+16	1.16E+16	1.75E+15
HNRNPA1	7.13E+15	4.43E+15	0	7.69E+16	0	1.14E+16	0	1.92E+16
IMPDH2.IMPDH2.IMPDH.IMPDH2.IMPDH2.IMPDH2	0	0	0	4.59E+15	0	0	0	6.27E+15
SGTA	0	0	3.26E+15	0	1.54E+16	0	6.46E+15	0
TWF2.TWF2.TWF2...TWF2	5.37E+15	0	3.49E+14	1.96E+15	1.22E+16	0	2.52E+16	1.23E+16
PSEN2.PSEN2.PSEN2.PSEN2.PSEN2.PSEN2.PSEN1.PSEN1.PSEN1.PSEN1.PSEN1.PSEN2.PSEN2.PSEN2.PSEN1.PSEN1.PSEN2	4.95E+16	0	0	4.56E+15	0	0	4.77E+16	0
XPO1	1.52E+16	1.16E+16	2.83E+15	1.31E+16	2.43E+16	1.34E+15	2.89E+16	1.30E+16
HNRNPA2B1	9.04E+15	5.92E+16	5.21E+15	5.39E+15	1.29E+16	2.05E+15	4.57E+15	2.49E+16
SYNCRIP	6.60E+15	0	5.15E+15	5.80E+15	5.19E+15	4.46E+15	3.72E+15	5.71E+15
STAT5A.STAT5A.STAT5A.STAT5B.STAT5B.STAT5B.STAT5B.STAT5B.STAT5B.STAT5B.STAT5A.STAT5A.STAT5A.STAT5B	1.59E+15	0	2.03E+15	0	0	0	2.62E+15	0
NPEPPS	7.39E+15	3.45E+15	8.30E+15	8.91E+15	9.00E+15	4.99E+15	9.04E+14	5.37E+15
SCFD1	8.76E+15	5.95E+12	8.03E+15	1.25E+16	1.02E+16	8.69E+15	7.77E+14	8.62E+14
ACO2	4.94E+15	0	1.22E+16	7.96E+14	8.07E+15	1.29E+16	1.71E+16	9.49E+15
NCL	5.32E+15	4.93E+15	0	2.56E+15	1.29E+16	1.08E+16	0	1.50E+16
NONO	3.01E+16	1.36E+16	0	4.82E+15	1.79E+16	2.21E+16	3.05E+16	3.92E+16
CTSE	1.92E+16	0	2.74E+15	2.57E+16	2.80E+16	2.46E+16	2.78E+15	6.43E+15
GMPPB	1.09E+16	4.56E+15	8.27E+15	7.19E+16	7.03E+15	6.81E+14	9.85E+15	0
DCTN2	2.74E+16	7.88E+15	4.29E+16	1.36E+16	1.98E+15	1.13E+16	2.05E+15	1.56E+16
BCL2L1	1.22E+16	0	1.18E+16	1.13E+16	1.33E+16	0	7.28E+16	1.09E+16
PHB2	1.76E+15	1.17E+15	2.86E+15	1.74E+16	2.66E+16	2.44E+16	3.47E+16	3.54E+15
PRKACA	6.72E+15	4.70E+15	5.04E+15	6.64E+15	4.84E+16	1.18E+16	3.46E+15	1.97E+15
NPM1	0	3.24E+16	0	0	0	1.15E+15	0	1.60E+16
SLC4A2	0	0	0	0	0	0	3.34E+15	0
EIF4G1	7.82E+15	0	4.89E+15	4.33E+14	3.81E+16	2.22E+16	4.24E+16	2.98E+14
KPNA4	5.16E+15	0	7.63E+15	3.53E+15	6.25E+15	4.08E+15	8.64E+14	7.21E+15
PRSS3	4.15E+15	0	2.40E+15	5.21E+14	4.13E+15	4.07E+14	2.43E+16	0
CALR	1.40E+16	3.12E+15	1.02E+16	1.35E+16	1.11E+16	7.23E+15	9.92E+15	1.13E+16
P4HB	7.10E+15	1.85E+15	6.53E+15	7.23E+14	5.77E+16	3.34E+16	4.08E+15	4.22E+16
ZC3HAV1	0	0	1.24E+16	1.34E+16	0	2.88E+16	1.57E+16	0
AGT	1.81E+16	6.51E+15	4.28E+15	2.24E+15	2.21E+16	1.23E+16	5.47E+15	8.77E+15
ACADM	3.86E+16	0	0	1.90E+16	7.29E+15	2.31E+16	2.23E+16	8.55E+15
ACSL3	1.89E+16	6.28E+15	1.67E+16	1.38E+16	1.64E+16	3.04E+16	1.18E+15	9.64E+15
ANO6	1.15E+15	8.96E+15	3.35E+16	2.14E+15	2.32E+15	9.67E+14	5.09E+16	1.84E+15
CANX	9.22E+14	3.51E+16	5.89E+14	1.20E+16	8.06E+15	5.73E+16	7.13E+15	9.89E+14
HYCC1	0	0	0	1.15E+16	1.07E+16	0	2.35E+15	0
TUBA8	2.01E+16	2.93E+16	1.00E+15	6.53E+12	3.41E+15	4.08E+16	1.40E+16	4.78E+16
HTT	3.21E+16	0	3.03E+16	0	2.08E+16	0	2.04E+16	0
RELN	0	0	2.29E+16	0	0	1.01E+16	2.60E+16	0
BSG	3.57E+15	4.27E+16	3.50E+15	3.20E+15	2.08E+15	9.34E+15	2.42E+15	1.59E+16
VCP	2.48E+16	4.91E+14	3.19E+16	2.39E+16	1.81E+15	5.56E+14	2.57E+15	7.66E+15
HSPA5	1.38E+16	1.37E+16	9.89E+15	1.34E+13	9.92E+15	6.31E+15	7.80E+15	1.03E+16
PPIB	2.45E+15	1.41E+15	3.34E+15	3.48E+16	2.57E+14	2.03E+15	2.66E+16	5.90E+15
DCTN1	2.27E+15	2.55E+15	3.30E+15	1.03E+16	1.92E+16	9.88E+15	2.18E+15	9.88E+15
TNPO1	5.43E+15	0	7.23E+15	3.35E+15	3.93E+16	3.37E+14	7.03E+15	7.64E+14
PTPA	1.30E+16	0	1.99E+16	1.96E+16	7.08E+15	3.91E+15	1.76E+15	1.12E+16
SACS	4.87E+16	0	4.36E+16	2.89E+16	2.89E+16	0	2.41E+16	0
HSD17B10	7.92E+15	1.61E+16	5.32E+14	1.04E+16	1.37E+15	6.27E+15	9.50E+15	7.27E+15
LRPPRC	0	0	0	0	0	2.20E+16	0	0
ACTN1	2.37E+16	1.01E+16	1.40E+16	6.46E+14	3.63E+15	5.81E+15	1.55E+16	1.03E+16
EMD	1.46E+16	0	0	1.08E+15	0	0	0	2.05E+16
ATP11C	1.26E+16	0	1.05E+15	1.10E+15	9.44E+15	8.95E+15	1.05E+16	8.75E+14
DPM1	3.19E+16	0	3.59E+16	3.54E+16	0	0	1.62E+16	0
HECTD4	0	0	1.85E+16	2.13E+15	3.11E+16	0	2.13E+15	0
FLNB	0	0	0	0	0	8.97E+15	0	1.93E+15
PLXNA1	4.21E+15	0	4.87E+15	0	0	2.24E+16	2.47E+16	0
ITGA6	4.08E+15	1.96E+16	1.62E+16	6.16E+15	4.00E+15	4.08E+15	1.88E+16	5.31E+15
ACSL5	3.61E+15	5.73E+15	4.84E+15	6.49E+15	4.07E+16	0	3.36E+15	7.09E+15
CYB5B	8.78E+15	0	4.89E+16	5.05E+15	6.45E+14	0	7.73E+15	3.39E+16
KRAS	3.50E+16	0	6.60E+15	2.88E+15	0	0	1.09E+16	0
CYB5R3	5.51E+14	8.44E+15	4.18E+16	6.57E+15	4.12E+16	1.95E+15	3.50E+15	3.66E+16
RAB3GAP1	0	0	0	0	0	0	2.46E+16	0
EMC1	2.75E+16	0	2.88E+15	4.25E+14	4.15E+15	0	1.42E+16	5.02E+15
PLEC	7.43E+15	0	0	7.99E+15	0	0	0	2.59E+15
ERP44	3.50E+14	4.19E+15	2.96E+16	3.26E+16	3.10E+16	7.13E+16	3.16E+15	3.17E+16
ELOB	5.87E+15	0	2.44E+16	9.40E+14	0	1.83E+16	1.29E+14	2.65E+15
X	2.72E+12	4.67E+15	1.98E+16	1.12E+11	3.80E+15	2.36E+15	1.67E+16	6.63E+15
MYH9	5.89E+15	1.48E+16	3.16E+16	1.06E+16	7.44E+15	5.53E+15	4.38E+15	1.20E+16
GOLGA7	1.92E+15	0	1.59E+15	1.35E+16	1.21E+15	1.33E+16	1.14E+15	7.66E+15
ATP7A	1.34E+16	9.17E+15	1.25E+16	1.36E+16	2.21E+16	7.64E+15	1.84E+16	1.47E+16
MYH10	1.85E+16	0	5.08E+15	3.65E+15	6.93E+14	0	4.63E+15	0
SPTLC1	0	0	1.53E+16	3.22E+16	0	0	1.87E+16	0
BTK	6.40E+14	0	0	1.08E+16	2.37E+16	5.97E+15	0	7.19E+15
C3	4.84E+15	0	6.64E+15	3.20E+15	0	0	6.55E+16	0
CD55	7.87E+15	0	4.27E+15	8.68E+15	6.43E+15	9.86E+15	4.77E+16	2.18E+16
C9	1.56E+16	7.28E+15	3.68E+16	1.86E+16	2.85E+15	4.29E+16	3.95E+16	1.23E+15
CFH	7.18E+15	6.88E+15	2.23E+16	5.41E+15	9.20E+15	2.72E+16	3.49E+15	4.81E+15
C5	1.15E+16	0	3.07E+14	1.01E+16	1.16E+16	6.61E+16	4.65E+15	7.13E+16
LOC400499.LOC400499.	2.70E+15	0	2.37E+16	5.48E+15	6.72E+13	1.26E+15	6.99E+14	5.09E+15
C1QC	2.47E+15	3.03E+15	5.43E+15	1.20E+16	3.38E+15	1.44E+15	1.29E+15	3.76E+15
LIMS1	1.72E+15	6.11E+15	5.77E+16	3.22E+15	2.39E+14	1.83E+14	6.68E+15	3.98E+15
C8A	1.19E+16	0	2.63E+15	8.73E+15	7.04E+15	6.59E+16	2.62E+16	9.36E+15
F12	6.83E+16	0	1.53E+16	8.88E+15	8.57E+15	7.07E+15	1.10E+15	6.62E+14
C8B	1.52E+16	0	3.63E+15	8.82E+15	1.41E+16	2.30E+16	3.33E+15	1.01E+16
PHKB	0	0	0	0	1.38E+16	0	1.92E+16	0
CSNK1G3.CSNK1G2.CSNK1G3	5.66E+15	0	3.81E+16	6.53E+15	4.50E+16	5.62E+15	3.12E+15	0
MTHFD1	6.72E+15	7.11E+15	7.67E+15	8.99E+15	1.23E+16	1.09E+16	9.74E+15	1.46E+16
ROCK2	6.56E+15	3.38E+16	5.77E+15	4.08E+15	3.76E+15	1.07E+16	5.88E+15	4.41E+15
SPPL2A	2.09E+14	0	1.15E+16	1.04E+16	1.08E+16	1.29E+16	7.30E+15	1.94E+15
PTPRC	3.72E+16	0	2.77E+15	3.37E+14	9.04E+15	0	3.88E+15	9.97E+14
TFRC	6.93E+15	4.76E+15	5.56E+16	1.14E+16	1.10E+16	9.80E+13	8.20E+15	1.66E+14
SKIC3	0	0	0	0	0	0	1.37E+16	0
TMC6	0	0	3.78E+16	2.88E+15	6.99E+14	0	3.08E+15	0
RPTOR	0	0	0	0	0	0	2.54E+15	0
FERMT3	5.17E+14	1.60E+15	2.56E+16	1.58E+16	5.65E+15	3.80E+15	2.60E+15	8.55E+15
STIM1	1.14E+16	1.33E+16	4.64E+14	2.34E+16	2.25E+14	2.18E+16	5.06E+15	3.82E+16
ERBIN	3.50E+15	7.24E+15	1.31E+16	3.30E+16	3.10E+15	2.48E+15	1.01E+15	2.32E+15
CYRIB	9.65E+15	6.29E+15	5.79E+15	1.23E+16	7.96E+13	5.91E+15	6.70E+15	3.58E+16
PSMG2	0	0	2.48E+16	0	0	0	3.45E+16	0
PFKP	6.14E+15	3.98E+16	5.25E+15	7.74E+15	4.35E+15	3.84E+16	4.97E+15	1.02E+16
SLC44A1	6.22E+14	0	3.69E+16	1.18E+16	7.09E+16	5.77E+15	4.59E+15	1.17E+16
X.FCGR3A.FCGR3A..FCGR3A.FCGR3A.FCGR3A.FCGR3A.FCGR3A	1.99E+16	7.33E+15	1.47E+16	1.47E+16	1.48E+16	0	1.56E+16	4.33E+15
NCSTN	0	0	5.32E+15	0	2.75E+15	0	4.33E+15	0
WDR1	2.06E+16	0	1.04E+16	5.31E+16	2.73E+16	8.48E+15	1.24E+16	3.14E+16
PKM	4.06E+15	1.37E+16	2.05E+16	9.30E+14	3.70E+15	4.07E+15	1.74E+16	7.61E+14
ARF1.ARF1.ARF3.ARF1	2.01E+16	6.37E+15	1.58E+15	4.14E+14	1.40E+16	1.04E+16	1.96E+14	2.23E+15
MASP2	0	0	0	0	0	0	1.06E+15	0
PTPRJ	1.35E+16	6.80E+15	5.82E+15	2.21E+16	9.25E+15	1.31E+13	7.28E+15	1.86E+16
PSMD8	8.57E+15	0	1.04E+16	2.85E+16	7.27E+15	8.77E+15	1.01E+15	2.32E+16
PPP2CA	1.23E+16	1.83E+16	1.50E+16	9.07E+15	1.35E+16	7.31E+15	1.15E+16	1.78E+16
MTOR	8.25E+15	0	3.35E+15	2.25E+16	2.91E+16	0	3.01E+16	2.94E+15
LAMTOR5	0	0	1.65E+16	8.63E+15	5.31E+15	0	2.27E+15	3.48E+16
PPP2R1A	2.96E+16	8.33E+15	5.20E+15	3.00E+16	4.06E+15	1.91E+16	4.32E+15	1.54E+16
DNM1L	4.37E+15	0	4.19E+15	4.69E+15	4.86E+15	7.80E+15	2.73E+16	8.69E+15
ATP6V0A1	2.52E+15	9.81E+15	1.67E+16	2.04E+16	1.94E+15	8.71E+15	1.44E+16	1.57E+15
ITIH3	2.71E+16	7.00E+16	6.30E+15	1.56E+16	2.86E+16	1.43E+16	5.39E+15	1.86E+16
HNRNPD	0	5.66E+15	0	0	0	6.77E+15	1.89E+16	1.05E+16
ATP6V1A	3.30E+16	0	2.67E+15	5.23E+15	0	3.53E+15	5.30E+15	6.19E+15
HUWE1	1.01E+15	2.88E+15	1.23E+16	5.97E+15	1.09E+16	4.95E+15	1.02E+15	5.31E+15
HNRNPK	7.32E+16	4.53E+15	6.52E+15	5.76E+15	9.85E+15	1.22E+16	4.91E+15	1.30E+16
USP9X	2.25E+16	1.59E+16	3.77E+15	1.20E+16	2.05E+15	1.02E+16	3.02E+16	9.11E+15
ANK1	4.62E+16	0	3.16E+16	2.78E+16	3.27E+15	0	2.30E+16	1.36E+16
SRPK2	1.14E+16	0	0	0	9.55E+15	0	0	0
EPS15	4.41E+15	0	5.38E+15	2.81E+15	0	0	2.48E+16	0
EPB41L2	1.02E+16	0	9.00E+15	1.28E+16	2.79E+15	1.12E+15	1.46E+15	1.24E+16
RPN2	1.09E+16	4.69E+15	4.29E+15	8.38E+15	1.48E+15	8.94E+15	6.87E+16	1.25E+15
STX2	4.41E+15	0	4.33E+15	5.28E+15	0	0	4.19E+15	0
SYPL1	2.50E+16	8.21E+15	1.86E+15	1.70E+16	2.70E+15	1.01E+16	1.85E+15	1.94E+16
RAC1	1.00E+16	1.68E+16	9.28E+15	1.67E+16	5.07E+15	4.80E+14	6.86E+15	7.87E+15
HK1	6.95E+15	0	6.81E+14	9.69E+15	7.51E+15	7.96E+15	5.24E+15	8.39E+15
MYO18A	0	0	0	2.10E+15	4.66E+15	0	1.71E+15	2.79E+12
ANK1.1	4.10E+14	0	3.64E+14	3.33E+15	6.63E+15	2.13E+16	2.61E+16	1.95E+15
ZDHHC3	9.55E+15	0	7.57E+16	4.23E+15	1.05E+16	6.43E+15	5.28E+15	0
IGHG3	1.05E+16	9.28E+11	1.84E+16	1.35E+16	5.59E+13	1.60E+16	1.25E+16	3.66E+16
POGLUT3	5.24E+16	0	2.96E+15	2.68E+16	0	0	1.38E+16	0
NLRX1	2.93E+16	0	0	4.95E+15	3.03E+16	4.46E+14	1.76E+16	2.30E+15
PRKAR2A.PRKAR2A.PRKAR2A.PRKAR2A.PRKAR2B	0	0	2.09E+16	2.40E+16	3.26E+16	0	2.22E+15	4.86E+15
LAMP2	3.59E+15	0	4.99E+15	5.78E+15	2.39E+16	9.21E+14	2.70E+15	2.33E+15
GPS1	1.42E+16	0	2.97E+12	7.17E+16	1.17E+16	9.22E+15	2.74E+16	4.38E+15
HNRNPH1	1.85E+16	0	2.31E+14	2.85E+15	2.71E+16	0	1.64E+16	4.44E+15
TRPC7.TRPC6.TRPC7.TRPC7.TRPC7.TRPC6	1.39E+16	0	0	3.04E+16	2.61E+16	0	0	0
SSC5D	6.46E+15	0	1.99E+15	0	0	0	4.45E+16	0
STMN1	0	0	3.99E+16	2.51E+16	0	0	1.74E+16	0
PRNP	6.68E+16	0	2.11E+15	5.55E+15	0	0	4.27E+14	5.39E+15
RPS6	0	0	0	0	3.61E+15	0	1.97E+16	0
NBAS	1.12E+16	0	1.17E+16	7.19E+15	1.40E+16	8.05E+15	9.64E+15	1.33E+16
WDR91	1.67E+16	3.53E+15	3.09E+15	9.62E+15	1.94E+16	4.43E+15	2.95E+16	8.57E+15
PGP	1.25E+16	0	2.88E+15	1.12E+16	1.96E+16	0	2.29E+16	0
NUDT5	0	0	1.80E+16	2.36E+16	3.06E+15	0	2.46E+16	2.72E+16
WBP2	2.70E+16	0	1.98E+16	1.91E+15	3.97E+15	0	2.04E+16	1.87E+16
YIF1A	0	0	0	3.53E+16	0	0	2.64E+16	0
RTCA	0	0	3.33E+15	4.57E+15	4.67E+14	0	0	0
PRAF2	1.43E+16	0	1.47E+16	2.01E+16	1.14E+16	0	1.12E+16	2.02E+15
CPNE1	8.78E+14	0	1.05E+16	1.34E+16	0	5.20E+15	4.77E+15	1.51E+16
PLG	9.30E+15	1.10E+15	1.94E+15	8.67E+15	6.98E+15	3.15E+15	1.59E+15	5.98E+16
DNASE1L1	2.85E+16	0	2.61E+16	6.06E+15	3.62E+16	0	4.10E+15	0
A2ML1	0	0	0	0	6.47E+15	0	0	0
SUMO3.SUMO3.SUMO3.SUMO2.SUMO4	5.12E+15	0	1.65E+15	4.06E+15	5.05E+15	0	2.86E+16	0
TOM1	6.77E+15	0	4.19E+15	2.06E+15	2.50E+16	0	1.07E+16	0
KIAA0930	0	0	7.71E+15	6.74E+15	0	0	8.28E+15	0
APOBEC3B.APOBEC3A.APOBEC3B	0	0	0	2.00E+16	3.16E+15	0	2.01E+16	0
APOC3	2.82E+15	2.08E+16	5.18E+15	2.82E+14	3.54E+16	9.22E+15	7.84E+14	2.48E+16
ARCN1	4.34E+15	0	2.82E+16	3.61E+16	5.71E+15	7.71E+14	2.09E+15	3.71E+16
VIM	4.29E+14	2.09E+15	2.62E+16	4.64E+15	4.00E+15	7.21E+15	2.36E+15	1.52E+16
MPST	1.36E+16	5.05E+16	9.12E+15	1.51E+16	9.02E+15	8.32E+15	6.00E+15	1.30E+14
TSPO	0	5.94E+15	0	5.37E+15	2.09E+16	6.57E+15	2.24E+15	3.24E+16
APOL1	1.04E+16	0	2.04E+16	9.50E+15	4.97E+15	5.28E+15	2.47E+16	4.85E+16
XRCC6	0	0	0	0	0	0	0	3.84E+16
STX12	0	0	2.64E+16	5.32E+15	2.73E+15	0	3.08E+16	5.83E+15
PSMD10	1.91E+15	0	1.92E+15	6.14E+15	1.06E+15	0	1.44E+16	3.24E+15
CFHR1	2.67E+15	0	1.93E+16	2.51E+15	0	0	4.76E+15	0
TMED5	2.78E+16	0	1.89E+16	2.29E+16	4.13E+14	0	5.67E+15	7.42E+15
PRPS1	1.92E+16	3.73E+15	1.89E+13	6.34E+15	8.98E+15	1.38E+16	1.48E+16	4.96E+15
SEPTIN6	1.34E+16	0	1.16E+15	2.37E+15	2.30E+16	0	1.23E+16	2.84E+16
CD58	3.23E+15	2.59E+16	1.57E+16	3.14E+16	1.51E+16	4.57E+15	2.25E+15	1.20E+14
RPS6KA3.RPS6KA3.RPS6KA2.RPS6KA3.RPS6KA2.RPS6KA3.RPS6KA2	4.71E+16	2.33E+15	5.91E+15	2.49E+16	8.23E+15	5.07E+15	2.98E+15	0
CS	1.79E+15	1.05E+16	7.37E+15	2.26E+16	1.94E+15	1.97E+14	1.17E+15	4.35E+16
NAA30	2.60E+16	0	8.13E+14	9.37E+15	3.42E+14	0	1.18E+16	0
CARS1	4.97E+15	0	5.14E+16	2.34E+15	8.40E+15	0	8.17E+14	6.30E+15
ABHD14B	4.50E+15	0	2.81E+15	3.23E+16	0	0	0	0
STK24	4.54E+15	0	2.71E+16	3.18E+16	1.76E+15	0	1.90E+16	7.39E+16
ZDHHC20	2.48E+16	0	1.19E+16	2.37E+14	1.00E+16	0	9.86E+15	6.72E+15
HNRNPC	3.87E+16	7.50E+15	4.21E+15	4.32E+15	9.23E+15	8.39E+15	5.55E+15	2.54E+13
MTAP	8.91E+15	0	6.95E+16	7.82E+15	2.39E+16	1.24E+16	3.75E+16	1.74E+16
TMBIM1	0	0	1.79E+16	1.93E+16	0	0	4.86E+16	0
CCT3	9.69E+15	1.90E+16	1.15E+16	7.96E+15	1.01E+16	2.73E+15	1.07E+16	5.90E+16
UBB.UBC.UBC.UBC.UBC.UBC.UBC.UBC.UBB.UBB.RPS27A.UBB.UBC.RPS27A.UBA52.UBC	5.94E+16	3.36E+15	4.91E+16	6.35E+15	9.10E+15	1.23E+16	1.37E+16	1.57E+16
DERL1	4.20E+15	4.42E+15	5.19E+15	5.28E+16	1.39E+16	1.27E+15	6.76E+15	8.30E+15
X.1	8.28E+15	7.74E+16	1.68E+16	8.11E+15	9.65E+15	2.83E+16	1.94E+16	3.13E+16
ATP2C1	1.88E+16	0	3.81E+15	7.06E+15	0	3.63E+15	3.08E+16	1.24E+16
HADHB	4.31E+15	0	0	5.08E+15	8.75E+15	1.28E+16	2.27E+14	1.20E+15
QDPR	1.53E+15	0	2.11E+16	2.13E+15	2.86E+15	0	1.62E+16	3.98E+15
RPL31	0	8.04E+15	0	2.74E+16	0	1.11E+16	1.74E+15	8.25E+15
CPA4	0	0	0	0	3.02E+16	0	0	0
ARMC8	3.87E+16	0	2.16E+16	0	0	0	2.92E+14	0
SH3GLB2	1.65E+16	0	2.30E+15	1.86E+16	0	0	2.20E+16	0
ITIH4	1.68E+16	2.35E+15	3.87E+16	9.78E+15	1.41E+16	6.29E+15	4.46E+15	6.02E+14
CNRIP1	0	0	1.44E+16	3.65E+15	0	0	3.08E+15	3.73E+16
PALS2	1.47E+16	0	1.06E+16	1.13E+15	1.34E+16	0	1.24E+16	6.31E+15
HSPE1	4.92E+15	0	1.79E+16	5.06E+14	5.39E+15	6.81E+15	4.16E+15	1.88E+16
IMMT	3.97E+16	4.38E+15	4.78E+14	8.06E+15	8.02E+15	2.79E+16	4.01E+15	7.52E+14
GSTM1.GSTM1.GSTM2.GSTM2.GSTM2.GSTM2.GSTM1.GSTM1.GSTM2.GSTM4	0	0	0	5.25E+15	2.08E+16	0	1.64E+16	0
CSTA	0	0	0	0	1.65E+16	0	0	0
NCK1.NCK1.NCK1.NCK1.NCK2.NCK2.NCK2.NCK1.NCK2.NCK1	0	0	0	3.03E+16	0	0	0	0
SRI	6.12E+15	0	5.77E+15	1.87E+16	8.36E+15	2.11E+16	7.24E+15	1.20E+15
PTPN12	0	0	0	5.43E+14	0	0	0	3.67E+16
BABAM2	5.43E+15	0	1.35E+16	0	3.68E+16	0	1.19E+16	4.72E+16
SEC22A	1.93E+15	0	2.13E+15	3.32E+15	4.14E+16	0	3.33E+15	6.50E+15
PDCD10	1.65E+16	0	0	7.57E+15	0	0	0	0
MRAS	1.21E+16	0	1.23E+16	1.16E+14	0	2.29E+16	8.50E+15	0
PDHB	0	0	0	3.17E+16	0	0	0	0
TLCD4.TLCD4.TLCD4.TLCD4.RWDD3	1.60E+16	0	1.64E+16	8.86E+15	8.47E+15	0	1.27E+15	0
TNPO3	5.79E+16	0	2.12E+15	3.70E+15	2.43E+16	5.02E+15	6.92E+15	0
PLSCR1	2.21E+15	0	2.28E+16	2.84E+16	1.54E+16	0	1.26E+16	7.72E+15
CALD1	5.76E+15	0	2.17E+15	9.23E+15	6.92E+15	0	1.72E+16	1.09E+15
ACSL6	3.99E+13	1.22E+16	3.16E+16	3.27E+15	2.07E+16	1.88E+16	2.61E+16	2.35E+15
ATP6V1E1	9.99E+15	0	1.74E+16	0	4.24E+15	0	6.72E+15	2.75E+15
SLC19A1	1.59E+16	0	0	0	5.59E+15	0	1.86E+16	0
CLTA	5.77E+14	4.69E+15	3.43E+15	4.79E+15	4.07E+15	8.56E+15	2.66E+12	2.04E+15
SSR3	4.38E+15	0	1.53E+15	2.98E+16	3.41E+16	0	3.13E+14	3.64E+16
SELENOI	0	0	3.01E+15	2.95E+16	5.32E+15	0	2.58E+13	8.18E+15
LTBP1	8.59E+14	0	6.13E+15	1.28E+16	8.69E+15	8.06E+15	5.21E+13	1.66E+16
DNAJA4	2.58E+15	0	2.09E+15	1.84E+16	0	0	2.47E+16	0
APOD	4.29E+15	0	1.46E+16	4.31E+15	4.78E+16	0	2.00E+16	2.50E+16
RANBP1	9.83E+15	0	7.84E+16	1.07E+16	6.65E+15	4.55E+15	8.72E+14	9.14E+15
GET4	0	0	3.93E+12	4.27E+15	0	0	1.96E+16	0
CD163	0	0	1.88E+16	0	0	0	3.58E+16	0
APEH	5.02E+15	6.98E+15	8.87E+15	2.95E+16	4.70E+15	1.91E+15	8.58E+15	1.47E+16
KIF15	5.04E+15	0	9.84E+13	3.25E+15	2.58E+16	0	2.75E+16	3.99E+16
TFPI	9.74E+15	0	6.89E+15	4.94E+15	3.73E+15	0	2.92E+16	2.89E+16
SEPTIN5.SEPTIN5.SEPTIN5.hCG_2002594.SEPTIN5.SEPTIN5	0	0	9.36E+15	4.42E+15	2.37E+16	6.51E+15	9.93E+15	6.72E+15
PDE2A	4.16E+15	5.52E+15	5.16E+15	3.82E+15	2.79E+16	6.11E+15	2.67E+15	8.57E+15
GYG1	4.53E+14	3.28E+16	2.77E+16	4.06E+15	2.74E+16	0	2.00E+15	3.85E+16
DNAJB2	1.46E+16	0	5.92E+15	6.41E+15	2.52E+16	7.20E+15	4.80E+16	0
DCUN1D1	0	0	1.70E+16	0	1.54E+16	0	1.91E+15	0
PSMC2	5.68E+15	5.66E+15	8.65E+15	2.81E+15	6.09E+16	1.06E+16	7.23E+14	2.23E+16
ARPC3	7.66E+15	7.10E+16	2.85E+16	1.77E+16	5.90E+15	1.31E+16	2.61E+16	2.27E+15
HLA.B.1	0	0	0	4.00E+15	4.74E+15	3.02E+16	1.36E+16	4.99E+16
PPA2	1.61E+16	0	3.18E+16	5.73E+15	1.11E+16	5.94E+15	1.30E+16	1.17E+16
PCYOX1L	3.79E+16	0	5.26E+15	4.26E+15	4.14E+15	0	1.74E+16	0
HNRNPAB	0	0	0	0	0	0	7.37E+15	9.66E+15
GNPDA1	5.12E+15	0	8.39E+15	1.74E+15	8.29E+15	0	1.01E+16	3.39E+16
OCIAD1	1.02E+16	0	0	4.46E+15	0	9.15E+15	0	8.68E+15
DBN1	6.86E+15	7.45E+15	2.91E+16	1.60E+16	7.67E+14	7.64E+15	3.51E+16	1.28E+16
TMEM33	1.33E+16	0	7.45E+15	1.12E+16	1.41E+16	7.93E+15	0	9.54E+15
DOK3	3.78E+16	0	0	6.75E+15	0	0	0	1.02E+16
PDLIM7	9.71E+15	0	1.08E+16	1.75E+16	2.55E+16	2.11E+16	1.03E+16	2.29E+16
COPS4	2.31E+15	8.88E+15	3.48E+16	1.18E+16	2.01E+15	5.67E+15	3.08E+16	6.04E+16
EIF4E	5.18E+15	0	0	0	8.22E+15	0	3.41E+15	6.00E+15
RFESD	3.92E+15	0	4.08E+15	1.20E+16	0	0	2.15E+16	0
STX18	4.08E+15	0	2.24E+15	0	2.90E+15	0	3.89E+16	4.57E+15
CDC42SE2	1.20E+16	2.60E+16	2.96E+15	5.89E+16	0	0	1.32E+16	0
GC	3.80E+15	7.20E+15	9.17E+15	4.02E+15	4.85E+15	1.82E+15	1.17E+16	2.18E+15
CDH6	0	0	0	0	0	0	2.53E+15	0
CD14	3.02E+15	0	9.81E+15	3.45E+16	2.12E+14	0	2.42E+16	4.84E+14
SDHA	5.27E+15	0	6.44E+15	1.63E+16	1.33E+16	1.74E+16	6.08E+15	3.31E+15
RACK1	0	0	0	0	2.37E+16	0	2.37E+16	1.56E+16
GRK6	7.97E+15	0	6.33E+15	4.81E+15	1.55E+15	0	1.01E+16	6.44E+15
HLA.B.2	4.24E+15	1.31E+16	7.86E+15	5.31E+16	8.94E+15	5.00E+15	0	7.77E+14
PLXNB2	0	0	0	1.59E+16	5.79E+15	0	2.09E+15	2.47E+16
DCTN6	0	0	1.55E+16	5.11E+15	1.78E+16	0	6.91E+15	0
TBCA	5.54E+15	0	5.36E+15	1.12E+16	8.83E+15	0	6.46E+15	1.24E+16
ELOC	0	0	1.63E+16	2.16E+15	0	0	3.07E+16	3.93E+16
ERLIN2	3.20E+16	0	6.34E+16	6.47E+15	0	0	3.76E+15	2.05E+16
X.2	2.72E+15	9.72E+15	6.10E+15	2.02E+15	4.39E+15	1.13E+16	8.36E+15	1.01E+15
DNPEP	9.76E+15	0	1.29E+15	9.00E+13	9.07E+15	0	1.38E+16	4.11E+15
VAPB	8.57E+15	0	4.33E+15	2.81E+16	1.97E+16	0	3.39E+15	1.77E+16
COPS6	1.11E+16	0	2.38E+16	7.82E+15	1.15E+16	1.01E+16	2.26E+16	9.60E+15
ADD1	1.28E+15	1.13E+15	9.06E+15	1.10E+15	1.08E+15	2.84E+15	9.04E+13	4.94E+16
SEPTIN7	1.59E+16	0	1.71E+15	5.82E+15	5.31E+15	5.20E+15	2.98E+15	5.54E+15
CAST.1	6.78E+15	9.01E+15	8.06E+15	2.50E+15	7.51E+14	1.02E+16	0	4.60E+15
TMED2	2.29E+15	1.58E+16	4.23E+16	6.81E+15	1.97E+15	2.59E+16	4.13E+15	2.30E+15
LTF	1.58E+16	2.67E+15	1.64E+15	3.08E+16	7.60E+15	8.05E+15	1.03E+16	1.76E+16
SSB	6.33E+15	0	2.67E+16	1.62E+16	0	0	5.98E+15	7.26E+15
THBS4	0	0	3.65E+16	3.34E+16	3.38E+15	0	8.46E+15	0
XPO7	5.91E+16	0	7.76E+15	3.51E+15	7.31E+15	4.48E+15	1.20E+15	3.45E+16
ITGA2	1.17E+15	5.35E+15	7.16E+15	2.77E+16	1.34E+16	9.87E+15	8.11E+15	2.05E+16
CFI	2.06E+16	0	3.23E+16	1.75E+16	1.61E+16	2.75E+16	2.20E+16	1.45E+15
CD36	6.30E+16	2.26E+16	3.09E+15	1.59E+16	1.50E+16	1.27E+16	4.28E+16	2.06E+15
NRP1	0	0	0	0	0	0	3.11E+15	0
X.PI4K2A	2.75E+15	4.06E+15	1.67E+16	2.03E+16	3.03E+16	2.23E+14	1.79E+15	2.02E+16
CFP	0	0	6.31E+15	2.67E+15	0	0	7.32E+14	0
PIKFYVE	4.24E+15	0	8.31E+15	2.25E+15	2.11E+15	0	3.30E+14	0
ATP11A	0	0	5.83E+15	0	0	0	5.13E+16	5.57E+15
CSF1R	0	0	1.27E+16	1.01E+16	0	0	1.02E+16	0
GSTK1	4.16E+15	0	1.74E+15	6.06E+15	5.36E+15	6.26E+15	2.70E+15	6.56E+15
PPP2R5D	5.36E+15	0	6.82E+15	2.15E+15	0	0	5.71E+15	0
APP	4.76E+14	0	2.28E+14	9.44E+15	7.92E+14	1.10E+16	3.85E+15	9.17E+15
TSN	1.16E+16	0	1.11E+16	6.92E+16	1.18E+16	0	1.22E+16	8.32E+15
COPS8	1.04E+16	0	2.96E+16	1.09E+16	9.28E+15	0	2.33E+16	0
CLEC3B	3.73E+15	0	9.53E+15	4.95E+15	9.92E+15	0	1.14E+15	0
SPCS2	3.54E+16	0	6.28E+15	5.16E+13	2.14E+16	4.23E+14	9.38E+15	1.32E+16
MRPL49	0	0	0	0	0	0	0	2.62E+15
TMEM126A	0	0	0	0	0	0	3.69E+15	0
RPL27A	2.64E+16	0	0	0	0	0	1.05E+16	0
CLNS1A	1.25E+15	0	1.60E+15	2.26E+15	0	0	1.89E+16	1.03E+16
PYGL.PYGL.PYGM	0	0	0	1.31E+16	0	0	0	0
PPP6R3	0	0	3.36E+15	0	0	0	3.30E+14	0
PRMT1	0	0	0	0	1.09E+16	5.70E+15	2.45E+16	4.65E+15
NUCB2	2.19E+15	1.19E+16	1.14E+16	2.24E+16	1.45E+16	1.99E+15	1.28E+16	2.56E+16
RPL8	0	3.78E+16	0	2.69E+15	0	3.43E+16	0	0
RPS3	0	4.66E+14	4.61E+15	6.21E+15	0	0	5.17E+15	8.67E+15
RAB1B	1.38E+15	3.07E+16	1.67E+13	1.90E+16	1.13E+16	9.28E+15	1.33E+16	1.61E+16
LGALS8	5.90E+16	0	2.75E+16	3.52E+16	5.94E+15	4.28E+15	2.20E+15	0
TOLLIP	0	0	9.12E+15	8.52E+15	0	0	0	1.42E+16
PFDN4	0	0	0	0	1.98E+16	0	1.34E+15	0
SLC43A3	1.40E+15	5.89E+16	7.88E+15	6.55E+15	1.14E+16	5.52E+16	6.51E+15	5.86E+15
FIBP	0	0	0	0	0	0	2.88E+15	0
RIC8A	9.91E+15	0	9.67E+15	1.29E+15	6.82E+15	6.77E+15	5.62E+16	7.71E+15
RABL6	6.67E+16	0	4.72E+15	7.29E+15	9.33E+15	0	9.22E+15	5.94E+15
TALDO1	2.29E+15	4.07E+16	3.75E+16	3.04E+16	2.67E+15	9.69E+15	2.51E+16	1.57E+15
C2	3.67E+15	0	1.02E+16	3.34E+15	4.66E+15	0	6.70E+15	0
TMEM258	0	0	0	6.94E+14	0	0	4.65E+16	0
WNK1	3.59E+16	0	6.51E+15	3.38E+16	5.70E+15	0	6.64E+14	0
ALCAM	0	0	0	0	0	0	1.25E+16	0
IST1	0	0	0	0	0	0	2.42E+16	0
DAD1	1.26E+16	0	5.65E+15	7.90E+15	8.07E+15	9.87E+15	6.18E+15	9.99E+15
SPARC	9.16E+15	0	3.65E+16	1.17E+16	1.52E+16	3.07E+16	6.83E+15	1.41E+16
OTUB1	0	0	7.84E+15	9.71E+14	0	0	6.99E+15	0
ATP6V0D1	1.40E+16	2.27E+16	1.58E+16	1.67E+16	1.66E+15	1.11E+16	96923828125	9.23E+15
GPHN	4.87E+15	0	5.42E+15	3.04E+16	3.74E+15	0	4.47E+15	2.92E+16
PAAF1	5.71E+14	0	7.46E+15	2.89E+14	5.25E+16	0	8.19E+15	0
MLEC	8.74E+15	3.83E+15	4.07E+15	1.12E+13	5.34E+15	2.27E+15	4.74E+14	7.69E+15
TSG101	9.03E+14	0	7.17E+15	4.27E+15	7.38E+15	0	8.77E+15	3.43E+16
NAP1L1	5.12E+15	2.62E+16	6.83E+15	4.89E+15	4.06E+16	3.97E+14	3.87E+15	7.88E+15
TUBA1C	1.11E+16	1.09E+16	6.36E+15	1.92E+15	5.74E+15	1.16E+16	2.58E+15	1.28E+16
ATP5PD	9.19E+15	0	0	1.43E+16	1.65E+14	1.15E+16	6.17E+15	3.77E+15
MYO1C	8.09E+15	7.73E+15	5.56E+15	8.72E+15	9.70E+14	3.83E+15	5.41E+14	3.75E+16
ATL3	2.17E+14	7.45E+16	1.91E+16	2.08E+16	1.51E+16	8.22E+15	1.32E+16	1.36E+16
GOLT1B	2.53E+16	3.62E+16	1.94E+15	2.56E+15	2.08E+15	1.26E+16	1.43E+16	1.91E+16
IQGAP2	2.84E+16	0	2.34E+16	3.18E+15	3.35E+15	5.54E+15	2.64E+16	4.14E+15
ACTR10	1.26E+16	0	1.77E+16	1.28E+15	1.03E+16	7.96E+15	1.98E+15	0
PDE12	0	0	0	0	0	0	2.27E+15	0
RHCE	6.73E+14	9.27E+15	2.33E+15	2.69E+16	4.00E+13	1.84E+15	3.92E+15	3.36E+15
CAD	1.43E+16	1.25E+16	1.72E+16	8.59E+15	1.48E+16	8.38E+15	2.04E+16	9.87E+15
DENR	0	0	0	7.78E+15	1.27E+16	0	6.53E+15	0
SLC25A3	7.59E+15	4.64E+15	5.45E+15	1.36E+16	1.49E+16	1.14E+16	5.84E+14	1.85E+16
PCBP2	9.44E+15	0	7.00E+15	1.10E+15	8.99E+15	7.71E+15	5.34E+15	2.11E+16
PRKAG1	0	0	0	2.03E+16	2.46E+16	0	2.24E+15	0
KRT18	0	1.92E+16	0	0	0	0	0	6.17E+15
MYL6	8.98E+15	1.06E+16	4.55E+16	2.14E+16	1.10E+16	6.70E+15	5.78E+16	1.78E+16
NRBP1	1.62E+15	0	2.58E+16	5.70E+15	2.24E+16	0	2.10E+16	8.34E+15
HBB	3.54E+16	0	1.52E+15	4.76E+15	0	0	6.50E+15	0
GAPVD1	3.77E+15	7.37E+15	6.02E+15	1.63E+16	4.07E+15	8.76E+14	6.26E+15	1.09E+16
TBC1D15	0	0	0	1.25E+16	0	0	0	4.10E+15
C1S	1.41E+15	0	4.90E+16	1.44E+16	1.25E+16	3.20E+16	4.34E+16	4.54E+15
IPO11	0	0	0	0	0	0	1.09E+16	0
UBE2V2.UBE2V1.PEDS1.UBE2V1.UBE2V1.UBE2V2	5.70E+15	0	1.15E+15	3.83E+15	1.59E+15	6.00E+15	7.92E+15	8.02E+15
DPP3	4.84E+15	0	9.17E+15	6.61E+14	6.27E+15	0	6.76E+15	3.35E+16
LIN7C	1.46E+15	0	5.20E+16	8.15E+15	5.73E+16	0	5.07E+15	0
ACADVL	0	0	2.89E+15	4.75E+15	4.23E+15	0	6.47E+14	5.37E+15
RPL18	5.76E+15	0	2.66E+16	4.79E+15	0	0	3.15E+15	7.65E+16
SERPINA5	0	0	0	0	0	0	1.57E+15	0
GNG2	6.92E+15	0	6.59E+15	6.45E+15	7.67E+14	6.87E+15	7.44E+15	2.75E+16
ATP6V1D	1.11E+16	0	2.18E+15	1.48E+16	3.02E+16	0	2.38E+15	3.40E+13
SERPINA10	5.15E+16	0	1.58E+16	4.24E+15	7.61E+15	3.39E+15	1.69E+16	6.72E+15
ATP5MF.PTCD1	1.41E+16	1.72E+15	9.00E+15	1.99E+16	1.84E+16	3.72E+15	1.74E+16	4.68E+11
EIF2S1	1.49E+16	0	4.60E+15	4.13E+15	4.20E+15	0	2.18E+16	9.54E+14
PNP	9.90E+15	1.09E+16	1.97E+14	1.38E+16	7.25E+15	2.99E+16	2.07E+16	4.17E+15
PSMA6	1.67E+15	8.32E+15	3.05E+15	7.71E+15	1.35E+16	3.49E+15	2.71E+14	4.25E+15
ACP1	8.46E+15	0	9.53E+15	2.23E+16	8.43E+14	0	5.89E+15	1.05E+16
CDSN	0	0	0	0	4.88E+16	0	0	0
COX7A2	0	0	2.97E+15	7.80E+15	1.50E+16	6.74E+15	1.31E+16	1.16E+15
RANGAP1	0	0	2.57E+16	2.05E+15	0	0	1.16E+16	0
APMAP	2.33E+16	2.07E+16	2.58E+15	1.77E+15	1.86E+15	0	1.43E+16	1.23E+15
UFM1	2.71E+16	4.89E+14	1.63E+14	2.42E+15	2.20E+15	0	1.83E+16	1.64E+11
SFTPB	0	0	6.47E+13	0	0	0	5.16E+15	5.13E+15
TMEM222	1.18E+16	3.51E+15	1.65E+16	1.35E+16	8.19E+15	4.58E+15	1.37E+16	1.00E+15
RUFY1	7.69E+16	0	6.44E+15	9.74E+14	1.02E+16	0	5.87E+15	5.86E+15
X.KLKB1	2.45E+16	0	4.51E+15	1.94E+14	2.16E+16	0	5.51E+15	6.34E+15
TKFC	7.00E+15	0	6.82E+15	5.17E+15	5.19E+15	4.19E+15	5.81E+16	0
CD44	1.45E+14	9.50E+15	1.37E+14	1.37E+14	6.29E+16	2.37E+16	6.24E+15	3.32E+16
MYCT1	1.38E+16	9.44E+15	0	2.94E+15	2.76E+16	1.79E+16	5.67E+15	1.78E+16
RAB38.RAB38.RAB32	0	0	0	4.09E+16	4.15E+15	0	2.59E+16	0
RPS2	0	1.09E+16	0	6.43E+15	1.08E+16	2.06E+16	4.27E+15	2.47E+16
ARRB1	0	0	4.18E+13	7.05E+15	0	0	0	0
REXO2	0	0	4.89E+15	6.50E+16	0	0	3.96E+15	0
ABCF1	4.27E+14	0	1.89E+16	1.22E+16	0	0	1.03E+16	2.78E+16
TMT1A	5.45E+14	6.94E+15	4.79E+15	5.79E+16	6.56E+15	2.48E+15	5.88E+14	3.77E+14
SPTB	1.02E+16	0	4.30E+15	8.37E+14	9.79E+15	7.92E+15	5.48E+16	4.00E+15
TPM1	2.46E+16	2.03E+16	2.41E+16	2.49E+15	1.96E+16	8.01E+14	1.84E+15	1.45E+16
TPM1.1	1.28E+16	0	1.65E+14	1.95E+16	0	8.14E+15	7.09E+15	8.72E+15
TMOD3	1.84E+16	0	0	6.91E+15	0	0	2.87E+14	1.13E+15
RABGGTA	0	0	2.52E+16	0	2.38E+16	0	3.15E+16	0
RMDN3	0	0	0	1.60E+16	3.86E+15	0	3.28E+15	6.49E+15
GMPR2	0	0	2.57E+16	0	0	0	2.38E+15	4.22E+16
TGM1	0	0	0	0	3.69E+16	0	0	0
ANXA2	4.67E+15	7.62E+15	2.04E+16	7.34E+15	2.14E+16	2.17E+14	3.31E+15	2.66E+16
ANP32A	5.29E+15	0	8.00E+15	3.56E+16	1.02E+16	1.74E+16	3.35E+15	1.58E+16
SEC11A	2.39E+16	0	2.11E+16	2.53E+16	0	0	4.15E+15	0
RAB8B	9.19E+14	0	9.45E+15	1.08E+16	1.31E+16	0	9.79E+15	9.73E+14
RAB27A	0	0	0	4.98E+16	0	0	0	0
X.ARL6IP1.ARL6IP1	3.38E+16	0	5.65E+15	5.44E+15	5.31E+16	0	1.76E+16	3.99E+16
COX5A	7.19E+15	0	7.55E+15	8.10E+15	0	2.17E+15	5.10E+15	1.67E+16
MVD	0	0	3.26E+16	2.94E+15	9.02E+15	0	3.86E+16	0
HAGH	0	0	0	4.59E+15	0	0	2.83E+15	0
CIAPIN1	0	0	0	0	0	0	1.30E+16	0
HSDL1	2.01E+16	0	0	1.53E+16	0	0	0	0
UQCRC2	0	0	1.19E+16	6.86E+15	9.63E+15	8.60E+15	7.76E+15	1.18E+16
COTL1	5.96E+16	0	0	1.06E+14	1.38E+16	0	3.61E+16	9.19E+15
NEXN	6.07E+15	0	4.06E+15	1.42E+15	1.05E+16	0	2.53E+16	1.17E+16
PHYKPL	1.39E+16	6.25E+15	1.87E+15	1.13E+16	1.03E+15	3.61E+15	0	8.64E+15
CLEC1B	8.14E+15	0	3.24E+15	7.17E+15	6.78E+16	0	2.64E+16	1.67E+16
PRKAR1B	1.11E+15	0	3.69E+16	2.69E+15	1.31E+16	0	3.74E+15	8.55E+15
ATG9A	8.91E+15	4.71E+15	5.91E+15	6.36E+14	3.29E+15	6.34E+15	2.96E+15	1.13E+16
CTDSP1	0	0	2.83E+15	5.04E+15	0	0	6.52E+15	0
ART4	5.80E+15	2.19E+15	2.56E+15	4.09E+15	4.53E+16	2.57E+16	1.61E+16	2.46E+12
FAM234A	0	0	0	0	0	0	1.85E+16	0
X.DNAJB11	6.17E+15	0	6.83E+15	5.93E+15	8.47E+14	0	5.84E+15	0
ST13	1.05E+16	4.26E+15	1.63E+16	5.87E+16	9.69E+15	1.01E+16	1.64E+16	1.58E+16
RALA	9.97E+15	0	3.96E+14	6.51E+14	8.97E+15	8.65E+14	7.10E+14	4.82E+16
NSF	4.19E+16	5.27E+15	3.49E+15	5.55E+14	2.93E+16	8.04E+15	2.91E+15	2.35E+15
SHBG	9.04E+14	0	1.83E+16	5.92E+15	1.02E+16	0	4.83E+15	6.40E+15
CDH5	0	0	0	0	0	0	4.14E+15	0
PHKB.1	0	0	1.09E+16	0	0	0	1.79E+15	0
MPDU1	5.20E+16	1.77E+16	4.39E+15	4.78E+15	1.67E+16	2.88E+16	3.85E+16	3.91E+15
EDC4	4.03E+15	0	0	5.21E+15	0	3.73E+16	3.39E+15	5.10E+15
EIF4A3	0	0	0	0	0	5.78E+15	6.59E+14	0
CHMP6	5.32E+15	0	4.69E+15	5.88E+15	0	0	2.40E+16	6.27E+15
ACTG1	1.46E+16	3.72E+15	9.58E+15	3.77E+15	1.27E+16	1.65E+15	3.68E+16	2.69E+16
SCPEP1	0	0	0	3.50E+16	7.01E+15	0	4.68E+15	4.58E+15
PSMD9	1.53E+16	0	2.65E+16	2.19E+15	1.84E+16	2.64E+16	2.19E+15	4.87E+15
CAMP	7.74E+14	4.78E+16	4.45E+15	1.02E+16	3.32E+16	3.81E+16	1.32E+16	7.59E+15
CYB5A	0	0	0	6.04E+16	0	0	1.20E+16	0
CCS	1.14E+16	0	9.84E+15	1.41E+15	8.41E+15	0	8.00E+15	0
DDT	6.53E+15	2.48E+16	1.09E+16	1.48E+15	5.51E+15	3.01E+16	5.41E+15	5.76E+15
OLA1	1.07E+16	0	1.93E+15	1.71E+16	1.08E+16	1.36E+16	1.50E+16	1.73E+16
RAN	1.51E+16	4.30E+15	1.94E+15	3.08E+16	2.09E+16	1.56E+16	2.50E+15	2.87E+15
BABAM1	0	0	0	0	0	0	1.33E+15	0
ARHGDIA	8.81E+15	4.90E+15	8.02E+15	2.12E+16	1.00E+15	1.28E+16	1.08E+16	3.48E+15
GSDMA	0	0	0	0	1.84E+16	0	0	0
ZPBP2	0	0	0	0	0	0	1.02E+16	0
CNDP1	4.10E+15	0	7.75E+15	2.63E+16	0	0	3.46E+15	0
TMCO1	0	0	0	0	0	0	9.84E+15	0
RFFL.hCG_2039718.RFFL	1.46E+16	0	0	7.06E+14	0	0	1.82E+16	0
FBXL20	6.31E+15	0	6.32E+15	6.20E+16	6.61E+16	5.45E+15	4.36E+15	5.99E+15
ICAM2	5.42E+15	9.48E+15	2.97E+16	1.17E+16	9.95E+15	8.26E+15	2.95E+16	1.40E+16
NHERF1	2.26E+16	0	2.69E+14	5.08E+15	1.38E+15	0	0	3.80E+15
MYL12A.MYL12B.MYL12A	5.32E+16	1.08E+16	3.94E+16	1.03E+16	5.41E+15	3.02E+16	3.95E+15	8.90E+15
YES1	1.00E+16	0	6.09E+15	6.37E+15	0	0	2.36E+16	7.44E+15
TNC	6.39E+14	0	1.90E+16	0	0	0	2.61E+16	0
BAG1	0	0	5.16E+16	0	1.17E+16	0	3.54E+16	0
TMED1	1.56E+16	6.02E+15	1.25E+16	1.20E+16	8.94E+15	5.20E+16	1.56E+16	1.06E+16
RETREG3	5.25E+15	0	7.43E+15	9.22E+15	9.32E+15	0	4.85E+15	9.60E+15
ACOT7	3.72E+15	0	3.65E+15	7.73E+15	0	0	0	6.37E+15
SYNGR2	0	0	1.31E+16	5.58E+15	0	0	2.02E+16	3.33E+16
PRKCSH	4.00E+16	4.05E+15	4.09E+15	4.74E+15	2.11E+16	1.28E+16	2.57E+16	2.27E+16
PARK7	8.43E+14	7.57E+15	1.29E+16	2.92E+16	8.34E+15	9.06E+15	1.17E+16	1.67E+16
RTN2	1.42E+16	0	0	3.50E+16	4.42E+15	0	0	4.98E+15
VPS25	0	0	2.14E+15	0	0	0	1.34E+16	0
BLTP2	0	0	0	1.13E+15	0	0	2.57E+15	0
CDC37	5.72E+15	0	1.70E+15	1.20E+16	0	0	9.02E+15	1.44E+16
STK11	3.04E+16	0	1.97E+16	6.68E+15	0	0	4.11E+15	0
HDHD2	1.29E+15	0	1.58E+16	1.48E+16	7.30E+15	8.31E+15	4.59E+15	9.60E+15
APOC4.APOC2	7.95E+15	4.01E+15	3.19E+15	1.04E+16	1.39E+16	2.94E+16	4.83E+15	6.57E+15
TXNL1	4.82E+13	0	1.31E+16	9.18E+15	1.24E+16	1.05E+15	7.82E+15	5.91E+15
KRT13	7.61E+15	0	0	2.84E+15	2.32E+15	0	5.03E+16	4.54E+15
APOC1	2.18E+16	2.24E+15	2.56E+15	1.22E+16	1.20E+16	5.36E+12	2.30E+14	5.81E+15
PLIN3	7.26E+15	5.87E+15	1.21E+16	9.33E+15	6.03E+14	2.66E+16	1.09E+16	5.54E+16
RPS19	6.00E+15	2.51E+16	5.55E+16	7.41E+15	1.43E+16	4.30E+15	5.96E+15	9.00E+15
MYDGF	3.64E+16	1.11E+16	2.62E+16	2.98E+16	2.24E+15	3.04E+16	1.80E+15	2.56E+16
AP2S1	3.09E+14	0	1.26E+16	7.07E+16	6.26E+15	4.90E+15	7.33E+15	0
USE1	1.49E+16	0	3.89E+16	8.85E+15	0	0	5.63E+15	2.88E+16
NAT14	0	0	6.39E+15	8.91E+15	5.81E+16	3.61E+16	9.79E+15	5.48E+15
X.GGCT	0	0	2.88E+16	4.81E+13	7.67E+15	0	2.99E+15	0
C3.1	0	0	3.56E+15	0	0	0	7.12E+15	0
EPS15L1	4.37E+15	0	0	4.51E+15	6.30E+15	0	1.33E+16	6.32E+15
RPS16	2.47E+16	5.42E+15	2.00E+16	9.59E+15	7.98E+15	7.25E+15	1.96E+16	1.92E+16
TBC1D17	0	0	0	1.47E+15	2.28E+16	0	2.17E+15	0
PAFAH1B3	1.43E+16	0	1.74E+16	1.50E+15	7.64E+15	0	2.05E+16	0
PDLIM1	4.74E+15	6.64E+16	1.22E+16	1.28E+16	5.15E+14	3.30E+15	1.46E+16	1.76E+15
SNAP23	2.36E+16	7.53E+15	1.39E+14	3.82E+14	1.97E+16	2.34E+16	1.42E+16	2.73E+16
LGALS9	1.58E+16	1.43E+16	1.41E+16	1.54E+15	9.52E+15	0	1.59E+16	3.81E+16
STXBP3	1.77E+16	1.22E+16	1.63E+16	2.16E+16	1.24E+16	8.26E+14	1.72E+15	1.39E+16
RAB27B	4.08E+15	1.86E+16	1.60E+15	8.54E+15	5.91E+15	5.22E+16	3.16E+16	1.31E+16
PSMD11	1.21E+16	8.24E+15	1.73E+15	5.32E+15	1.16E+16	3.06E+16	1.82E+15	2.83E+15
PSMD12	2.70E+16	4.87E+14	5.55E+15	1.71E+16	1.74E+16	7.88E+15	6.69E+15	1.49E+16
CLIC1	1.63E+15	2.29E+16	1.01E+16	4.42E+16	1.53E+16	1.00E+15	8.29E+15	2.20E+16
QSOX1	0	0	5.33E+15	0	5.00E+15	0	8.93E+15	0
IPO5	1.73E+15	1.04E+15	2.66E+16	2.18E+16	1.94E+16	1.48E+16	2.86E+16	1.70E+16
IGF2BP3	0	0	3.25E+15	3.92E+15	0	0	0	0
NDUFA4	1.35E+14	8.58E+15	5.23E+15	1.28E+16	1.22E+16	1.13E+16	8.16E+15	1.65E+16
PSMD14	2.27E+14	4.28E+16	6.16E+15	1.51E+15	2.49E+15	7.43E+15	6.46E+14	1.60E+16
PODXL	0	0	7.07E+14	1.97E+16	6.00E+15	5.54E+15	9.89E+15	1.63E+15
PPP6C	8.39E+15	0	1.16E+16	3.28E+16	1.15E+16	0	1.27E+16	4.67E+15
C2CD2L	6.23E+15	3.25E+15	5.25E+11	5.04E+16	4.17E+15	4.29E+16	3.95E+16	4.56E+15
EIF1AY.EIF1AX.EIF1AX	2.27E+16	0	1.47E+15	2.42E+15	0	0	0	0
TOR1A	1.35E+16	5.03E+15	2.62E+14	5.76E+15	1.53E+16	0	4.67E+15	4.73E+15
ADAM10	8.85E+15	0	3.55E+16	2.56E+16	1.80E+16	1.07E+15	4.30E+15	1.62E+15
PRMT5	1.93E+16	2.28E+15	3.99E+16	42103515625	1.59E+16	6.50E+15	3.83E+15	1.71E+16
PSMA7	1.10E+16	5.94E+15	1.71E+15	4.97E+15	9.43E+15	1.96E+15	1.62E+15	3.20E+15
MGST3	0	0	0	0	0	0	9.15E+14	0
CASQ2	1.08E+15	6.05E+15	1.49E+15	1.39E+15	1.08E+16	5.89E+16	6.02E+15	7.32E+15
SLC27A2	3.86E+15	0	2.59E+15	0	1.24E+16	0	0	0
PFAS	2.95E+16	0	4.84E+15	2.65E+16	4.08E+15	0	5.43E+15	0
ANKRD28	2.57E+15	0	6.90E+16	1.86E+16	5.63E+15	0	4.58E+15	0
ARPC1B	6.43E+15	0	2.51E+16	8.72E+15	5.06E+15	9.19E+15	2.52E+15	7.24E+15
ARPC2	9.78E+15	0	7.95E+15	1.88E+16	1.42E+16	0	7.16E+15	1.20E+16
PGRMC2	5.35E+15	1.88E+15	3.24E+15	2.98E+16	6.06E+16	2.27E+16	3.20E+16	2.87E+16
SURF4	2.79E+16	1.09E+15	2.30E+16	3.20E+15	1.41E+16	7.27E+15	1.61E+16	1.86E+16
SPTLC2	0	0	0	0	0	0	2.24E+15	0
STX7	6.72E+15	9.64E+14	5.80E+15	7.00E+15	7.36E+15	2.65E+16	6.26E+15	4.82E+15
ABCC4	3.39E+15	8.13E+14	2.89E+15	3.11E+16	4.02E+15	2.25E+16	3.43E+15	2.73E+14
ABCC5	4.30E+15	0	3.28E+16	1.35E+15	0	0	3.59E+15	6.69E+13
ARPC5	8.63E+15	0	9.64E+15	392421875	1.92E+16	1.30E+16	5.57E+15	3.85E+16
KCNN4	6.43E+15	1.62E+16	7.58E+14	4.82E+15	6.76E+14	7.32E+14	8.60E+15	5.33E+15
ZZEF1	5.26E+15	0	8.86E+15	4.64E+15	7.55E+15	0	7.94E+15	8.55E+14
PSMD3	8.33E+15	9.99E+15	1.34E+16	3.82E+15	7.54E+15	1.99E+15	1.37E+16	3.27E+15
ZW10	4.25E+15	0	3.16E+16	2.75E+16	5.01E+15	0	4.13E+15	5.14E+15
TGFB1I1	6.84E+15	0	0	1.73E+16	7.39E+15	1.93E+15	4.71E+15	3.13E+16
ADCY6	1.35E+16	0	0	5.58E+15	4.78E+15	0	2.27E+15	7.42E+15
AKR7A2	1.37E+16	0	1.20E+16	2.00E+16	2.01E+16	1.41E+16	1.21E+16	9.92E+15
TIMM44	3.00E+15	0	0	0	0	0	0	1.34E+16
GET3	1.78E+16	0	2.22E+16	1.46E+16	3.15E+15	8.10E+15	2.14E+15	1.09E+16
ACTN4	6.86E+15	4.27E+15	5.65E+15	1.24E+16	8.45E+15	1.03E+16	5.59E+15	2.01E+16
AP1G1	1.91E+16	0	2.23E+15	5.18E+15	6.13E+16	4.55E+14	3.91E+15	7.96E+15
STX6	1.52E+15	0	0	4.75E+15	0	0	6.95E+13	0
LANCL1	1.10E+16	0	1.03E+16	9.91E+14	8.94E+15	8.54E+15	9.14E+15	5.76E+16
CALU	8.30E+15	0	5.41E+15	6.62E+15	6.61E+15	5.46E+15	4.85E+15	2.89E+16
CD5L	4.38E+16	5.73E+16	3.58E+15	5.39E+14	1.81E+16	7.07E+15	3.06E+16	1.30E+16
PRPSAP2	7.87E+15	1.49E+16	5.77E+15	1.33E+15	2.91E+15	0	4.10E+15	2.03E+16
ACSL4	1.52E+16	0	6.78E+15	1.45E+16	5.11E+15	5.60E+15	6.44E+15	8.42E+15
PLOD3	1.45E+16	0	6.66E+15	1.76E+15	9.84E+15	6.17E+15	3.61E+16	4.94E+15
DIAPH1	1.73E+15	8.83E+14	2.33E+15	2.29E+16	1.88E+16	1.61E+15	2.40E+15	1.48E+16
KPNA6	8.25E+15	0	9.86E+15	8.47E+15	1.20E+15	0	1.02E+15	0
SNX2	6.10E+15	0	8.99E+15	6.31E+15	0	0	5.27E+15	0
DNAJC13	1.05E+15	7.69E+15	1.12E+16	1.08E+16	1.38E+14	1.27E+15	1.44E+16	7.44E+14
SEMA7A	5.25E+15	2.22E+16	3.17E+16	7.10E+15	4.30E+15	2.04E+15	3.60E+16	2.10E+14
ATP6V1G1	5.55E+15	0	8.83E+15	6.10E+15	7.88E+15	0	1.20E+16	6.25E+15
SH3BGRL	2.77E+16	5.60E+15	2.96E+16	1.87E+16	1.98E+16	0	3.11E+16	1.75E+16
SEC22B	2.14E+15	8.45E+15	2.09E+16	2.08E+16	1.79E+15	1.07E+16	1.67E+16	1.52E+16
NDUFS3	4.59E+15	0	1.73E+16	3.07E+15	1.08E+16	1.33E+16	2.51E+16	8.77E+15
BANF1	1.32E+16	5.18E+15	4.81E+15	2.03E+16	1.64E+16	3.51E+15	1.41E+16	4.68E+15
STX11	1.28E+16	0	6.24E+15	2.04E+16	1.26E+15	1.82E+15	8.45E+14	1.76E+16
SKAP2	1.45E+16	0	5.52E+15	2.22E+16	0	8.55E+15	9.20E+15	2.06E+16
FCN3	1.00E+16	0	2.86E+15	1.23E+16	1.45E+13	1.49E+16	4.23E+15	1.30E+15
RP2	2.11E+16	1.14E+16	1.18E+16	1.83E+16	1.61E+16	2.96E+16	1.22E+16	6.57E+15
EIF3J	0	0	1.70E+16	1.84E+16	8.01E+15	0	2.87E+15	0
ZMPSTE24	2.81E+15	0	2.73E+16	4.68E+15	0	4.45E+16	1.48E+16	4.28E+15
IDH1	4.30E+15	0	2.88E+16	1.49E+16	2.77E+16	4.68E+15	4.91E+15	5.32E+15
ATRN	7.24E+15	0	1.25E+16	2.94E+15	4.16E+15	2.43E+15	1.35E+16	0
ARL6IP5	4.89E+16	1.60E+15	2.72E+15	7.93E+14	3.14E+16	4.88E+16	4.09E+15	9.99E+15
FLOT1	1.23E+14	2.28E+15	1.12E+15	1.27E+15	8.21E+15	4.84E+15	8.88E+14	5.23E+14
TMEM63A	0	0	0	2.62E+16	7.28E+15	0	1.26E+16	2.50E+16
ENDOD1	1.40E+16	4.70E+16	1.08E+16	1.50E+15	1.15E+16	6.65E+14	1.03E+16	8.15E+15
AP2A2	8.23E+15	3.56E+16	6.50E+15	1.05E+16	4.62E+15	1.90E+16	3.05E+16	4.06E+15
PGLS	1.34E+16	7.02E+15	1.68E+16	1.87E+15	1.04E+16	1.03E+16	9.91E+15	1.07E+16
SMC2	0	0	4.81E+15	7.05E+15	3.03E+16	0	2.36E+16	0
ATG7	5.90E+15	0	7.76E+15	7.41E+15	7.64E+16	1.16E+15	8.11E+15	2.40E+15
IPO7	1.96E+16	0	2.76E+16	2.82E+16	1.91E+15	1.20E+16	3.47E+15	1.70E+16
APOM	4.34E+15	0	1.56E+16	4.05E+14	0	0	2.84E+16	1.50E+16
PSMG1	2.85E+12	0	1.18E+16	9.57E+15	5.66E+15	0	7.54E+15	0
ASMTL	0	0	0	7.23E+15	0	0	3.34E+15	3.18E+15
OXSR1	9.14E+15	0	4.16E+15	2.41E+15	6.80E+16	0	3.80E+16	8.03E+15
AP2A1	9.04E+15	1.96E+16	8.42E+15	12359765625	4.50E+15	2.42E+16	4.26E+15	3.95E+15
CAVIN2	3.75E+15	2.30E+16	2.24E+15	7.63E+14	4.61E+15	5.78E+16	1.97E+16	8.80E+15
BAG2	4.42E+15	0	2.60E+15	4.05E+16	5.66E+15	3.37E+16	6.72E+15	9.61E+15
DDAH2	4.94E+15	2.78E+15	2.90E+15	7.65E+15	2.88E+16	0	2.66E+16	6.09E+14
LDHA	2.74E+15	1.28E+16	3.26E+15	3.41E+15	3.22E+15	1.98E+16	3.11E+15	4.11E+16
ALDH1A1	1.25E+16	9.64E+15	2.16E+16	5.97E+15	9.49E+15	2.20E+16	1.45E+15	1.80E+16
GSR	2.12E+15	0	1.91E+16	1.53E+15	2.71E+16	8.23E+14	2.76E+16	1.05E+15
SOD1	2.07E+16	2.51E+16	4.60E+11	3.46E+16	1.63E+16	1.64E+16	4.73E+14	2.06E+16
CP	1.99E+16	2.14E+15	4.20E+13	1.43E+15	2.36E+16	6.75E+15	4.38E+15	9.26E+15
F8	0	0	1.65E+15	4.45E+14	7.71E+16	3.26E+16	5.09E+15	0
F13A1	3.21E+15	1.06E+16	2.21E+15	9.10E+15	4.19E+16	3.54E+15	2.81E+15	8.33E+15
HPRT1	6.90E+15	9.33E+15	1.25E+16	7.44E+15	6.16E+15	2.04E+15	9.13E+15	3.83E+15
GOT2	1.89E+16	0	0	4.19E+15	0	6.18E+15	5.13E+15	4.72E+15
PGK1	1.93E+16	4.93E+15	2.12E+16	3.58E+13	1.98E+16	1.05E+16	1.78E+15	2.68E+16
AK1	4.69E+15	1.06E+16	3.77E+15	1.27E+16	3.39E+16	9.37E+15	3.29E+15	3.12E+16
F2	5.60E+16	7.22E+15	1.26E+16	6.05E+15	4.17E+15	1.41E+16	8.06E+15	1.68E+16
HP	7.98E+15	7.86E+15	2.50E+14	5.40E+13	1.50E+16	5.59E+15	4.98E+13	6.60E+15
HPR	1.14E+16	0	2.38E+16	1.55E+16	1.25E+16	2.49E+15	3.37E+14	1.16E+15
F9	8.13E+15	0	1.35E+15	6.99E+15	6.70E+15	0	1.16E+16	0
F10	9.71E+15	0	2.49E+16	8.65E+15	0	0	3.16E+15	5.79E+15
MT.ATP6	7.86E+15	0	1.97E+16	4.90E+15	1.77E+16	7.70E+15	5.68E+15	1.86E+16
CA1	5.21E+15	5.19E+16	7.82E+15	1.31E+16	3.64E+15	1.23E+16	4.53E+14	1.97E+15
CA2	3.98E+15	3.62E+15	5.75E+15	1.06E+16	3.54E+16	9.90E+15	3.59E+15	2.47E+15
SERPINC1	4.84E+16	1.18E+16	1.26E+16	7.69E+15	4.39E+16	1.36E+16	1.09E+16	2.07E+16
SERPINA1	1.52E+15	3.02E+15	3.52E+15	1.83E+15	1.97E+14	6.18E+12	3.43E+15	7.84E+15
SERPINA3	1.60E+16	2.97E+15	3.56E+15	3.69E+15	3.10E+15	85994140625	6.22E+15	1.13E+16
A2M	2.19E+14	3.95E+15	6.44E+14	2.03E+15	3.75E+15	2.16E+15	1.04E+14	2.33E+14
C3.2	5.96E+15	5.48E+15	1.85E+15	4.66E+16	6.57E+15	1.79E+16	2.07E+13	2.60E+16
TIMP1	4.81E+15	0	4.21E+15	1.76E+16	5.47E+16	2.69E+16	4.59E+15	2.74E+16
KNG1	2.36E+15	3.30E+15	4.70E+15	1.98E+15	2.36E+15	5.94E+15	5.03E+15	1.15E+16
NRAS	9.99E+14	1.68E+16	5.29E+15	1.14E+16	1.07E+16	5.17E+16	7.25E+14	4.40E+15
HRAS	3.08E+15	0	2.62E+16	3.69E+15	2.49E+15	1.50E+16	1.99E+16	1.01E+16
IGF2	3.61E+16	0	5.03E+15	3.58E+16	0	0	3.92E+15	3.88E+15
JCHAIN	5.21E+16	7.23E+15	8.54E+15	7.03E+15	2.09E+16	1.70E+16	4.46E+14	2.42E+16
IGKV1D.33.IGKV1.33	2.69E+16	0	5.08E+15	2.44E+16	5.37E+16	8.28E+15	6.19E+16	1.17E+16
IGKV1.17	3.91E+16	0	4.23E+15	1.77E+16	0	0	3.04E+16	0
IGKV1D.16	0	0	1.05E+16	7.47E+15	0	0	1.68E+16	0
IGKV1.5	2.83E+16	0	3.88E+15	2.15E+15	1.94E+16	0	3.04E+15	1.05E+16
IGKV3.20	4.61E+16	0	1.76E+16	8.70E+15	3.80E+15	2.38E+16	1.95E+15	3.19E+15
IGKV3.15	6.76E+15	0	2.52E+15	2.28E+16	2.10E+12	1.66E+16	5.35E+15	1.11E+16
IGLV1.47	6.59E+15	2.27E+16	9.13E+15	5.52E+15	1.88E+16	0	4.05E+11	1.53E+16
IGLV1.51	0	0	1.61E+15	2.55E+16	0	0	2.53E+15	0
IGLV3.25	6.55E+15	2.89E+16	1.75E+16	1.33E+16	0	0	4.29E+15	0
IGLV6.57	0	0	1.09E+16	0	5.07E+15	0	3.35E+15	0
IGHV1.69	3.07E+16	0	9.06E+15	2.73E+16	1.93E+16	0	4.68E+14	1.65E+15
IGHV1.46	1.53E+14	0	4.77E+16	3.59E+15	0	0	3.30E+16	0
IGHV3.23	0	0	1.04E+15	5.53E+15	0	0	4.73E+15	8.98E+14
IGHV3.13	4.34E+15	0	5.32E+15	3.52E+16	0	0	5.81E+15	0
IGHV3.30.IGHV3.30.5	5.70E+15	1.46E+15	1.52E+16	6.13E+16	3.31E+15	1.47E+15	8.33E+14	2.63E+16
IGHV3.7	1.56E+16	1.12E+16	3.81E+15	1.90E+16	9.52E+15	2.55E+15	2.73E+15	3.98E+15
IGHV3.9.IGHV3.43D	1.60E+16	0	3.19E+16	1.51E+16	2.10E+16	0	1.45E+15	3.72E+15
IGHV2.5	5.40E+15	0	3.37E+16	5.05E+15	1.05E+16	0	1.32E+16	7.52E+15
PIGR	8.65E+15	0	1.19E+16	7.30E+15	1.80E+16	1.03E+15	2.50E+16	1.18E+16
IGKC	1.46E+16	8.17E+13	2.67E+15	1.52E+16	1.52E+16	2.46E+16	2.91E+14	5.55E+15
IGHG1	3.25E+15	1.89E+16	4.89E+14	2.68E+15	3.51E+13	4.65E+16	5.13E+14	1.29E+16
IGHG2	2.91E+13	1.03E+16	5.71E+14	2.46E+15	2.31E+14	2.87E+15	4.42E+14	8.67E+15
IGHG4	2.99E+15	1.74E+16	5.01E+16	2.23E+16	3.60E+15	5.97E+15	8.87E+13	6.99E+15
IGHM	2.69E+15	3.11E+15	3.53E+15	4.15E+14	1.10E+16	5.77E+15	2.31E+15	9.62E+15
IGHA1	1.00E+16	5.06E+15	2.12E+14	6.89E+15	8.08E+14	1.25E+16	1.71E+16	3.26E+15
IGHA2.1	0	0	2.60E+15	0	1.32E+16	0	0	0
HBZ	0	0	0	0	0	0	3.29E+15	0
HBD	1.10E+13	9.23E+13	1.73E+11	199565625	6.45E+13	1.96E+16	1.14E+14	3.96E+15
KRT14	2.13E+14	0	1.24E+16	1.69E+16	1.32E+15	6.29E+15	4.03E+15	4.64E+15
KRT6A.KRT6C	1.91E+16	0	2.37E+15	3.36E+14	6.37E+12	5.59E+15	3.45E+16	5.47E+15
SPTA1	6.61E+14	9.64E+15	4.89E+14	5.18E+14	4.94E+14	1.75E+15	4.35E+14	2.58E+15
APOA1	9.11E+13	6.75E+15	2.01E+11	5.34E+13	1.19E+14	3.25E+11	251025625	2.63E+15
APOE	1.33E+16	1.76E+16	3.02E+15	1.06E+16	1.32E+15	6.12E+15	4.23E+16	8.45E+15
APOA2	1.12E+16	7.22E+16	2.42E+15	6.39E+15	1.34E+15	3.28E+15	3.18E+16	3.01E+15
FGA	4.55E+15	4.85E+16	1.73E+16	4.68E+16	5.51E+15	3.10E+16	3.75E+14	5.52E+15
FGB	3.18E+14	5.92E+15	1.51E+15	3.67E+15	4.12E+13	2.64E+16	3.18E+15	4.74E+16
FGG	5.91E+12	3.41E+16	1.94E+16	4.66E+15	9.24E+15	2.72E+15	4.19E+14	6.30E+15
SLC4A1	7.52E+11	1.37E+14	5930234375	5.76E+11	6.05E+12	2.39E+11	4.53E+12	3.22E+13
CRP	0	0	0	1.29E+16	2.30E+16	0	1.20E+16	0
APCS	4.76E+15	0	7.89E+15	2.76E+16	3.31E+16	0	9.11E+15	6.56E+15
C1QA	7.70E+15	9.35E+15	1.44E+15	2.88E+16	6.49E+15	1.74E+15	2.02E+16	5.58E+15
APOH	2.70E+13	2.72E+16	1.50E+14	3.97E+12	4.25E+13	1.03E+16	3.51E+11	2.23E+15
LRG1	2.92E+16	4.49E+15	4.00E+14	3.48E+16	4.66E+15	1.40E+16	6.30E+15	2.27E+15
FN1	9.46E+14	9.51E+15	2.57E+15	9.20E+15	1.24E+16	4.68E+15	4.13E+15	9.28E+15
RBP4	1.28E+16	0	1.36E+16	2.07E+15	1.53E+16	5.77E+16	8.82E+15	1.12E+16
AMBP	2.40E+14	2.60E+15	5.56E+13	1.48E+16	2.72E+15	6.02E+15	5.55E+15	8.47E+15
ORM1	1.68E+16	1.67E+15	4.07E+14	2.05E+15	2.54E+16	4.93E+15	5.01E+12	9.51E+15
AHSG	6.29E+15	8.83E+15	1.80E+15	8.08E+15	7.19E+15	1.73E+15	2.18E+15	2.73E+15
ALB	1.85E+13	1.88E+12	4.13E+11	2.07E+13	1.71E+13	4.44E+13	27219359375	5.57E+14
TF	1.24E+16	1.11E+16	2.69E+12	1.29E+16	1.06E+15	2.39E+16	2.26E+11	3.76E+15
HPX	7.75E+15	7.33E+15	1.88E+16	6.99E+12	1.17E+15	2.78E+15	2.14E+14	3.43E+13
F11	0	0	3.45E+15	1.24E+16	0	0	4.80E+15	0
C4BPA	3.27E+15	1.72E+15	6.61E+15	4.55E+15	4.73E+16	8.26E+15	1.95E+12	3.08E+15
VTN	1.27E+15	2.29E+16	2.77E+15	1.60E+15	1.20E+16	3.69E+14	2.32E+16	7.56E+15
CAT	7.04E+15	3.20E+16	1.29E+15	4.11E+16	7.16E+13	1.31E+16	1.28E+15	1.51E+15
ALDOA	7.15E+15	8.18E+15	1.06E+16	7.49E+15	6.83E+14	3.17E+16	1.12E+16	4.85E+15
ANXA1	4.36E+14	2.68E+16	3.60E+15	1.13E+14	7.95E+15	5.52E+15	3.29E+15	8.77E+15
APOB	6.42E+15	94537109375	1.18E+16	3.17E+15	5.86E+15	2.52E+16	1.39E+14	2.22E+16
SOD2	1.10E+16	6.16E+16	4.98E+15	7.86E+15	1.32E+16	1.18E+15	5.51E+15	3.10E+15
HRG	8.97E+15	2.43E+15	1.53E+16	7.78E+15	7.70E+15	3.77E+15	1.18E+16	4.37E+15
A1BG	3.29E+13	4.83E+15	3.07E+15	4.51E+15	2.81E+15	8.49E+15	2.92E+15	1.20E+16
KRT1	3.00E+12	0	3.71E+16	9.18E+14	9.52E+12	5.25E+15	6.80E+15	8.64E+15
VWF	1.15E+15	2.59E+16	1.84E+15	1.15E+16	9.94E+15	6.84E+15	4.52E+15	9.65E+15
TUBB4A	1.64E+16	7.41E+14	1.30E+16	3.67E+15	1.52E+16	1.86E+16	1.39E+16	3.03E+15
GAPDH	2.42E+15	3.60E+16	2.42E+15	4.43E+15	1.77E+16	1.24E+16	2.40E+16	1.85E+16
ASL	4.96E+15	0	9.69E+15	1.12E+16	0	0	1.16E+16	0
IGKV1.16	6.76E+15	1.42E+16	8.74E+15	6.60E+15	6.74E+15	0	6.39E+15	0
RPN1	1.57E+16	5.26E+15	8.19E+15	1.83E+15	1.68E+15	9.75E+15	8.97E+15	2.28E+15
GNAI2	5.78E+15	1.14E+16	3.40E+15	8.08E+14	4.61E+16	3.88E+14	4.09E+15	5.08E+16
GYPC	2.69E+15	2.26E+16	2.38E+16	2.61E+14	2.24E+16	3.61E+16	1.05E+16	7.31E+15
ATP1A1	2.55E+16	3.76E+15	1.70E+16	2.70E+15	1.53E+16	1.90E+16	1.67E+15	1.46E+16
ARG1	3.20E+16	0	4.33E+15	4.38E+14	1.46E+16	0	3.87E+16	3.16E+15
ITGB3	1.59E+16	3.37E+15	7.18E+14	4.32E+15	2.33E+15	2.02E+16	8.57E+15	3.82E+15
S100A8	1.02E+16	3.16E+15	7.81E+15	3.27E+14	4.36E+15	3.31E+16	7.77E+16	7.63E+15
SLC25A5	4.45E+15	2.20E+15	1.92E+16	7.36E+15	7.81E+15	7.85E+15	2.74E+16	1.48E+15
F13B	4.27E+15	0	1.11E+15	3.68E+14	8.30E+14	0	1.13E+16	3.78E+15
MPO	1.95E+15	3.24E+15	1.65E+16	2.98E+16	1.81E+15	1.00E+15	1.97E+15	1.51E+15
RPLP1	2.07E+16	8.31E+15	2.20E+16	3.21E+16	1.87E+16	3.47E+16	1.93E+16	2.40E+16
RPLP2	4.75E+15	0	0	1.03E+14	1.10E+16	9.13E+15	5.76E+15	5.60E+15
RPLP0	1.13E+16	5.74E+15	8.77E+15	1.46E+16	5.81E+15	4.86E+15	5.33E+15	1.33E+16
SERPINA7	1.55E+16	7.88E+15	3.61E+16	1.27E+16	1.56E+16	6.82E+15	3.08E+15	1.79E+16
SERPIND1	2.02E+16	0	4.74E+15	2.40E+15	2.09E+16	4.57E+15	4.01E+16	9.45E+15
KRT8	6.78E+15	4.05E+15	0	6.24E+15	7.74E+15	1.34E+16	5.04E+15	2.69E+16
UROD	6.19E+15	0	1.11E+16	9.51E+14	4.39E+16	0	7.01E+15	0
FYN	3.31E+15	3.72E+15	9.83E+15	1.73E+16	1.81E+16	0	1.06E+16	4.42E+15
BCHE	1.27E+15	6.22E+15	3.41E+15	9.80E+15	1.69E+16	0	3.50E+15	1.41E+15
IGKV4.1	6.70E+12	2.60E+16	1.03E+16	5.04E+15	4.36E+15	5.26E+16	6.13E+15	2.04E+16
GSN	2.67E+16	9.55E+15	3.47E+15	5.63E+16	3.57E+16	1.77E+15	3.70E+15	3.48E+15
ATP5F1B	8.65E+15	3.46E+15	4.09E+14	1.61E+15	1.23E+13	1.22E+16	5.80E+16	2.80E+15
S100A9	3.13E+14	1.68E+16	1.43E+16	4.65E+14	1.43E+16	1.03E+16	1.27E+13	1.82E+15
S100A6	5.61E+15	3.04E+16	3.24E+15	2.52E+15	2.45E+14	4.71E+15	3.87E+14	4.48E+15
APOA4	5.64E+15	8.96E+15	1.24E+16	6.36E+16	8.57E+15	2.60E+16	1.58E+16	3.57E+15
H2BC11.H2BC17.H2BC3.H2BC21.H2BC26	5.35E+15	1.74E+16	6.44E+15	5.32E+15	1.65E+15	3.77E+15	4.68E+15	6.41E+15
EPHX1	1.68E+15	4.55E+15	1.20E+16	1.65E+16	9.21E+14	8.33E+15	1.29E+16	7.83E+15
GPX1	6.06E+15	1.18E+16	6.58E+13	5.37E+15	2.15E+16	1.97E+15	3.13E+16	1.25E+15
GP1BA	8.25E+15	2.36E+15	4.11E+15	1.81E+16	1.45E+14	1.24E+16	5.33E+16	1.89E+16
C8G	1.71E+14	2.42E+16	4.56E+16	1.34E+16	3.44E+16	4.67E+16	6.97E+15	1.24E+16
CAPN1	3.87E+16	5.19E+15	4.62E+16	3.10E+15	4.81E+16	1.35E+15	5.75E+15	1.86E+16
TUBB	6.37E+15	3.28E+16	4.17E+14	1.39E+16	7.47E+15	9.85E+15	4.59E+15	1.76E+16
CA3	3.61E+15	1.73E+16	5.62E+16	1.17E+16	3.22E+15	7.16E+16	3.11E+16	2.39E+15
PSAP	6.39E+15	6.83E+16	7.79E+13	9.78E+15	9.49E+15	5.72E+15	8.84E+15	6.79E+15
PFN1	5.37E+15	1.76E+15	2.10E+16	1.64E+15	4.65E+15	3.99E+15	1.65E+16	9.77E+15
BPGM	1.51E+16	3.86E+15	3.10E+15	1.88E+14	1.76E+14	2.56E+15	2.81E+15	5.81E+15
APRT	1.41E+15	0	1.43E+16	3.09E+16	1.28E+16	6.13E+15	1.32E+16	1.90E+16
EPRS1	0	0	1.84E+16	1.21E+16	0	4.04E+15	0	0
HSP90AA1	6.71E+15	1.00E+16	1.17E+16	4.78E+16	6.53E+15	3.95E+15	9.60E+14	6.53E+14
LYN	7.10E+15	4.42E+15	5.02E+15	9.58E+15	8.90E+15	1.27E+16	4.92E+15	1.47E+16
TPM2	0	0	0	2.56E+16	0	0	0	0
FH	2.80E+16	0	1.95E+15	2.00E+16	1.80E+14	8.11E+14	2.50E+16	1.83E+16
THBS1	7.03E+15	2.22E+16	3.99E+16	1.45E+16	9.78E+14	8.22E+15	5.71E+15	1.57E+16
SERPINA6	1.33E+16	0	1.91E+16	1.45E+16	9.99E+15	2.93E+14	2.68E+16	6.22E+15
HSP90AB1	6.13E+16	5.98E+16	5.92E+15	5.11E+15	6.86E+15	1.22E+16	7.08E+15	1.61E+15
ELANE	0	0	7.72E+15	8.02E+15	0	0	2.26E+16	0
SOD3	0	0	0	0	0	0	1.28E+16	0
CTSG	3.91E+16	0	1.54E+16	1.22E+16	1.44E+16	5.89E+15	2.71E+15	7.73E+15
ITGA2B	3.29E+15	8.17E+14	1.35E+14	7.48E+15	5.08E+15	3.61E+15	1.81E+16	7.02E+15
LPA	2.42E+14	3.45E+16	2.81E+16	1.91E+16	2.71E+15	0	4.34E+15	2.68E+15
PLEK	1.44E+16	6.84E+16	8.19E+15	2.75E+15	1.53E+16	7.42E+15	9.09E+14	2.02E+16
SERPINF2	2.58E+16	4.41E+15	5.47E+14	2.31E+16	2.46E+16	6.82E+15	4.74E+15	1.37E+16
KRT19	9.41E+15	0	0	0	0	0	0	0
KRT7	0	2.22E+15	0	0	0	3.01E+16	0	1.90E+16
GNAI3	5.72E+15	1.30E+16	3.79E+15	5.49E+16	4.95E+15	2.20E+16	3.53E+14	3.17E+15
ANXA5	3.98E+16	0	6.19E+16	1.48E+16	0	3.85E+16	5.44E+15	1.25E+16
ENO2	9.25E+15	0	1.10E+15	1.01E+16	7.62E+15	0	8.55E+15	8.88E+15
HBQ1	6.62E+15	0	8.42E+15	6.41E+16	6.31E+15	6.25E+15	1.34E+16	6.36E+15
DBH	3.02E+16	0	3.57E+16	1.08E+16	0	0	2.26E+16	0
GSTP1	6.63E+16	0	1.36E+16	1.97E+16	1.59E+15	4.74E+15	1.07E+16	9.43E+15
CLTB	1.56E+16	1.36E+15	8.14E+15	2.01E+14	7.43E+16	3.56E+15	1.28E+15	9.12E+14
CNP	8.40E+15	0	3.91E+16	2.52E+16	5.80E+15	0	3.37E+16	3.18E+16
LTA4H	5.94E+14	0	1.01E+16	8.03E+15	9.54E+15	0	9.16E+15	8.84E+15
C4A	3.50E+15	4.19E+15	9.92E+13	2.43E+15	5.93E+13	1.47E+16	1.66E+15	2.16E+16
C4B	4.49E+15	4.20E+15	1.20E+16	2.87E+15	2.95E+16	1.11E+16	1.52E+16	1.88E+16
UQCRFS1P1.UQCRFS1	0	0	1.57E+16	8.97E+14	6.52E+15	1.17E+15	4.37E+15	9.78E+15
SAA1	0	0	0	0	3.40E+16	0	6.17E+15	0
SAA2	0	0	0	0	5.71E+15	0	9.45E+15	0
IGLC2.IGLC3	3.66E+14	2.25E+15	5.36E+14	3.08E+13	3.72E+12	4.38E+15	4.70E+14	1.67E+14
CALM1.CALM2.CALM3	4.62E+16	1.22E+16	5.10E+15	8.20E+15	6.06E+16	2.81E+16	4.38E+16	5.44E+15
RAP2A	6.59E+15	2.21E+14	4.49E+15	5.94E+16	5.70E+15	3.96E+15	3.93E+16	4.52E+16
RNASE2	0	0	0	0	0	0	5.06E+16	0
H1.4.H1.3.H1.2	4.25E+15	0	3.90E+16	2.04E+15	9.06E+15	1.25E+16	1.62E+16	1.66E+16
TXN	3.20E+16	1.61E+16	2.38E+15	5.12E+15	3.43E+15	1.47E+16	1.84E+16	5.00E+15
C7	1.32E+16	0	2.53E+16	1.14E+16	1.49E+16	0	3.57E+15	1.11E+16
PRKAR1A	7.67E+15	2.02E+16	6.80E+14	8.39E+15	4.96E+15	2.95E+16	4.58E+14	3.95E+15
CHGA	0	0	0	1.59E+16	1.62E+16	0	3.08E+16	8.71E+15
PF4V1	1.54E+16	0	0	9.19E+15	4.61E+16	0	2.71E+16	7.13E+15
ESD	1.18E+16	6.07E+15	9.52E+14	1.03E+15	1.12E+15	1.06E+16	1.36E+15	5.95E+15
HSPD1	1.66E+16	5.28E+15	9.29E+15	2.12E+15	1.91E+16	2.31E+16	1.10E+16	3.26E+15
CLU	6.71E+14	9.63E+14	1.63E+16	1.03E+16	9.65E+15	4.42E+15	1.85E+16	6.79E+14
LAMC1	0	0	0	0	0	0	2.51E+15	0
HSPA8	3.44E+16	4.44E+15	4.32E+15	4.16E+15	2.87E+16	1.52E+16	3.60E+16	2.61E+15
SLC2A1	14447734375	2.11E+13	1.41E+11	1.46E+13	9.67E+13	5.30E+13	1.49E+14	6.65E+12
SLC2A3	6.06E+15	1.53E+16	3.50E+16	1.22E+16	9.74E+15	9.02E+11	6.49E+15	1.30E+16
EPB41.2	9.44E+13	1.43E+16	8.67E+13	8.35E+12	7.47E+13	3.05E+15	8.04E+14	3.59E+14
MBL2	0	0	0	0	0	0	8.20E+15	0
SPTB.1	167718125	2.42E+15	1.25E+14	1.43E+12	11921734375	4.67E+14	1.09E+14	6.80E+14
LAMP1	5.15E+15	2.64E+16	3.57E+16	6.46E+15	9.24E+15	6.43E+15	5.54E+15	6.30E+15
G6PD	2.66E+16	0	2.97E+16	2.63E+16	2.20E+16	1.25E+16	2.46E+16	3.34E+15
UBL4A	4.61E+15	0	6.38E+15	3.02E+16	3.52E+16	0	6.27E+16	0
EPX	0	0	0	2.61E+16	9.38E+15	1.07E+16	1.29E+15	1.20E+16
ADH5	4.09E+15	0	1.77E+16	4.81E+15	2.86E+16	0	2.35E+16	2.05E+16
PRPS2	1.47E+16	0	6.35E+15	1.15E+16	3.41E+15	0	0	0
COL6A3	3.14E+16	0	2.36E+16	1.31E+16	1.73E+15	5.05E+15	2.29E+15	2.86E+15
SLC25A4	3.36E+15	4.30E+16	1.97E+15	4.93E+14	5.64E+16	8.15E+15	2.65E+16	1.46E+16
SLC25A6	1.22E+16	5.59E+15	5.82E+14	1.97E+16	2.79E+16	3.99E+15	1.37E+16	4.83E+15
RNASE3	0	0	1.22E+16	1.36E+16	1.83E+15	9.39E+15	3.14E+15	3.23E+15
SRC	5.64E+15	6.12E+15	3.52E+15	1.44E+16	8.56E+15	5.54E+15	6.29E+16	8.52E+15
GP1BB	1.24E+16	4.00E+16	3.30E+16	2.23E+16	2.56E+16	1.83E+15	6.82E+14	3.62E+16
RNH1	3.48E+15	9.22E+15	5.99E+15	4.44E+16	2.83E+16	8.46E+14	3.53E+14	1.42E+15
CCL5	9.77E+15	0	5.63E+15	1.84E+15	2.27E+15	4.99E+15	9.38E+15	1.58E+16
EEF2	1.02E+15	5.01E+15	7.24E+15	7.98E+15	1.71E+16	1.82E+15	7.58E+15	2.01E+14
KRT5	2.83E+15	0	5.86E+16	9.53E+13	4.68E+14	0	2.76E+16	1.03E+16
C6	6.14E+15	4.00E+16	1.29E+16	5.38E+15	6.56E+14	2.47E+16	1.28E+15	0
ALAD	3.32E+16	2.51E+16	6.75E+15	1.47E+16	2.39E+16	5.60E+16	4.41E+15	6.47E+14
LCP1	1.58E+16	5.95E+15	1.75E+15	1.87E+15	1.70E+14	4.10E+15	1.23E+15	1.29E+16
PLS3	0	0	0	0	0	0	0	4.82E+13
GYS1	0	0	8.27E+15	3.71E+16	0	0	3.76E+16	0
SELL	1.47E+16	0	1.43E+16	6.65E+15	1.70E+16	0	1.54E+16	0
MIF	4.82E+16	1.08E+16	9.40E+15	1.43E+15	5.87E+14	2.34E+14	2.69E+16	5.55E+16
NID1	6.62E+15	1.42E+16	5.40E+16	9.92E+15	1.01E+16	1.41E+16	6.46E+15	1.63E+16
AKR1A1	0	0	0	7.40E+15	0	0	3.52E+16	3.50E+16
SLC2A4	5.95E+15	0	2.22E+15	1.39E+16	0	0	0	0
GP9	5.86E+16	2.35E+15	1.70E+15	1.17E+14	5.04E+15	4.86E+15	2.99E+15	1.42E+16
DARS1	3.45E+15	0	2.83E+16	5.45E+15	4.94E+15	0	4.18E+15	2.76E+15
JUP	3.57E+16	0	0	5.79E+15	3.53E+15	0	0	2.88E+16
AKR1B1	0	0	0	0	0	7.57E+15	0	5.08E+15
ANPEP	7.24E+15	0	5.80E+15	7.71E+15	8.52E+15	3.09E+15	7.73E+15	9.24E+14
RAC2	5.03E+15	0	2.71E+15	5.81E+15	3.97E+16	0	1.54E+16	0
CPN1	1.14E+16	3.89E+16	1.43E+16	4.16E+15	1.95E+16	1.72E+16	1.56E+16	1.61E+16
GSPT1	2.92E+15	0	3.18E+15	3.48E+16	0	0	4.37E+16	0
EZR	6.03E+14	0	5.50E+15	4.06E+15	0	0	2.41E+16	0
UCHL3	2.72E+16	0	3.03E+16	2.43E+15	0	0	1.66E+16	0
IGLL1	0	0	7.11E+16	3.10E+15	6.57E+15	0	8.12E+15	0
DSP	4.09E+15	0	3.21E+16	6.46E+15	3.37E+15	0	0	4.14E+15
NQO2	0	0	3.82E+16	3.87E+16	0	0	3.38E+16	0
SELP	1.61E+16	8.03E+15	6.69E+15	3.23E+15	3.99E+15	2.26E+16	1.40E+16	7.55E+15
CBR1	8.22E+15	0	3.11E+15	1.17E+16	1.11E+15	0	4.61E+16	8.82E+15
ANK1.2	8.04E+13	1.05E+15	6.64E+13	7.16E+13	6.13E+13	2.39E+15	5413796875	3.31E+15
PECAM1	9.47E+15	8.54E+15	5.49E+15	2.21E+16	2.13E+16	2.15E+16	8.30E+15	3.22E+15
EPB42	4.32E+13	6.83E+15	3.68E+15	3.37E+15	3.54E+11	1.28E+14	3.38E+15	1.63E+15
ATP2A2	1.04E+16	2.39E+14	5.71E+14	2.01E+15	1.04E+16	1.37E+15	6.86E+15	2.57E+16
FAH	1.93E+16	2.14E+16	3.17E+16	2.78E+14	1.97E+15	6.94E+15	1.69E+16	6.78E+15
HSPA6	2.53E+16	0	0	1.08E+16	0	7.71E+15	0	1.51E+15
GOT1	5.82E+15	0	4.91E+15	3.78E+16	5.48E+15	0	7.55E+15	8.47E+15
PFKL	3.37E+16	7.23E+15	8.28E+15	3.91E+16	4.63E+15	9.48E+15	6.68E+15	2.64E+15
CR1	4.20E+15	8.94E+14	3.31E+15	3.68E+16	1.59E+16	9.20E+15	1.89E+16	7.97E+14
LGALS3	9.73E+15	0	1.45E+16	2.88E+15	1.85E+16	0	1.44E+14	1.41E+16
PSMC3	5.95E+15	1.15E+16	1.01E+16	3.89E+16	5.70E+15	2.30E+15	1.04E+16	2.65E+16
TCP1	5.84E+15	6.07E+15	7.05E+12	4.44E+14	6.01E+15	1.14E+16	5.70E+15	2.91E+16
ALOX12	0	0	0	6.19E+14	0	0	1.45E+16	3.08E+16
ARF4	0	0	0	1.11E+16	0	0	0	1.62E+16
RPL7	9.09E+14	0	3.67E+14	5.29E+15	4.28E+15	8.49E+15	4.81E+15	1.03E+16
VCL	4.41E+15	1.24E+16	2.46E+15	1.36E+12	4.31E+15	4.27E+15	2.06E+15	6.64E+14
LBP	5.54E+15	0	1.03E+16	6.64E+15	8.80E+14	0	9.27E+15	3.47E+16
PTPRA	1.37E+16	0	7.48E+15	1.60E+16	1.82E+16	5.09E+16	7.32E+15	1.04E+15
PGAM1	1.89E+16	5.29E+15	1.49E+15	1.29E+16	2.51E+16	1.48E+16	1.07E+16	3.14E+15
GNAZ	1.95E+16	8.67E+14	8.88E+15	3.26E+15	3.66E+15	2.23E+16	7.87E+15	3.94E+15
TRIM21	3.29E+16	0	2.44E+15	2.74E+16	5.35E+15	0	3.91E+16	0
ORM2	5.17E+15	1.37E+16	1.93E+16	6.77E+15	7.02E+15	2.89E+16	1.86E+15	5.75E+15
ITIH2	1.22E+16	2.05E+15	2.79E+15	6.67E+15	1.23E+16	3.30E+15	2.48E+16	3.96E+14
ITIH1	7.71E+14	1.40E+16	1.84E+16	3.86E+14	6.82E+15	2.30E+16	1.74E+15	2.50E+16
ATP2B1	8.16E+15	2.08E+15	9.52E+15	8.96E+15	6.17E+15	3.14E+16	8.52E+15	4.15E+16
ANXA7	1.31E+16	3.32E+16	1.26E+16	2.30E+16	2.50E+16	4.86E+15	1.17E+16	1.40E+16
RAB4A.RAB4B	0	0	0	1.02E+16	0	0	1.06E+16	0
RAB5A	8.58E+15	0	7.32E+16	7.39E+15	0	9.27E+15	7.46E+15	0
RAB6A	1.19E+16	2.96E+16	1.47E+16	1.92E+16	9.85E+15	4.50E+15	1.63E+15	1.89E+15
PSMB1	5.86E+15	4.77E+15	9.72E+14	3.11E+15	4.12E+15	1.11E+16	7.78E+15	1.48E+16
PZP	1.77E+16	8.42E+13	3.92E+15	1.17E+15	9.39E+15	8.16E+14	1.78E+16	3.33E+15
C4BPB	1.58E+16	4.07E+16	4.23E+15	2.69E+15	1.66E+15	1.92E+16	5.27E+15	1.56E+16
GSTM3	0	0	1.13E+16	2.85E+15	1.11E+16	0	2.13E+16	0
ATP6V1B2	1.19E+14	0	1.44E+16	9.06E+15	1.26E+16	6.21E+15	1.22E+16	8.24E+15
FLNA	4.88E+16	8.46E+15	2.16E+16	1.22E+16	7.24E+14	6.54E+11	3.01E+16	1.11E+16
ACO1	5.23E+15	0	3.02E+15	2.74E+16	7.08E+15	0	3.59E+16	0
VDAC1	8.28E+15	2.25E+15	4.39E+15	1.86E+16	1.69E+16	1.19E+15	5.76E+15	1.51E+16
COMT	1.83E+15	4.86E+15	8.05E+15	1.41E+16	1.52E+16	5.29E+16	7.79E+15	1.55E+16
TGM2	8.96E+15	1.39E+16	1.66E+15	8.15E+15	93416015625	4.40E+15	1.71E+16	5.53E+15
PCMT1	1.14E+15	4.69E+15	7.88E+15	1.69E+16	4.56E+15	8.06E+15	6.25E+15	5.52E+15
PAICS	3.84E+16	1.44E+16	6.45E+15	2.04E+16	4.85E+15	1.40E+16	8.54E+15	1.49E+16
ACHE	1.02E+16	1.31E+16	4.18E+15	93103515625	8.32E+13	2.65E+15	6.50E+15	3.05E+16
UBA1	4.24E+15	1.09E+16	6.42E+15	3.52E+15	4.27E+15	1.82E+16	5.71E+15	1.98E+15
GPX3	7.23E+15	0	1.74E+16	5.77E+16	1.97E+16	0	1.54E+16	2.63E+16
CCNO	1.90E+16	2.74E+15	6.03E+16	2.66E+15	6.60E+15	0	2.95E+15	0
CPN2	2.42E+16	9.70E+14	6.61E+14	1.69E+16	4.52E+15	1.39E+16	1.06E+16	1.90E+16
PROZ	0	0	0	6.85E+15	0	0	2.20E+16	0
IGHV1.2	4.32E+16	0	1.13E+16	6.35E+15	0	0	1.85E+16	0
FBLN1	9.17E+14	0	1.95E+15	7.35E+15	1.74E+16	0	2.64E+16	5.92E+15
KEL	9.78E+15	1.53E+16	8.35E+15	7.83E+15	6.97E+15	2.86E+16	7.05E+15	4.47E+15
WARS1	3.40E+16	0	3.83E+16	1.66E+16	1.60E+16	0	2.44E+15	6.02E+16
AHCY	4.91E+15	3.71E+16	8.30E+14	3.55E+16	5.93E+15	1.79E+15	8.72E+15	2.34E+16
CFL1	1.16E+16	2.09E+15	6.77E+15	3.16E+15	1.27E+16	6.62E+15	4.41E+15	2.39E+16
ATP2B4	1.01E+16	2.79E+16	1.02E+16	9.97E+15	5.26E+16	3.35E+15	6.99E+15	3.42E+14
RRM1	7.53E+15	0	2.63E+16	7.70E+15	9.95E+15	1.49E+16	6.25E+15	1.62E+16
PRTN3	1.09E+16	0	1.38E+16	1.64E+16	6.67E+15	8.46E+15	7.32E+16	1.27E+16
TBXAS1	2.65E+16	1.78E+16	1.78E+16	6.50E+15	4.16E+14	5.43E+15	2.00E+16	6.00E+15
MYL9	2.25E+15	2.92E+15	9.14E+14	3.42E+15	3.34E+16	2.23E+15	8.65E+15	6.17E+15
AZGP1	1.40E+16	0	4.74E+16	2.04E+16	5.92E+13	0	4.20E+16	1.00E+16
DNAJB1	7.45E+16	0	9.06E+15	7.33E+15	0	4.78E+15	5.53E+15	6.80E+15
ATP5F1A	3.60E+15	1.08E+16	1.46E+16	6.33E+16	5.58E+15	4.08E+15	3.39E+15	7.92E+15
PSMA1	4.57E+15	3.13E+15	1.11E+15	2.79E+16	5.58E+15	1.29E+16	1.08E+16	2.25E+16
PSMA3	8.08E+15	9.43E+15	1.41E+16	3.12E+15	5.56E+15	1.62E+16	1.13E+16	2.50E+14
PSMA4	1.26E+16	1.34E+16	1.94E+14	4.15E+15	8.11E+15	1.82E+16	1.49E+16	3.73E+15
MSN	1.54E+15	2.53E+16	1.20E+15	2.90E+16	2.09E+15	9.20E+14	1.26E+16	1.87E+16
S100A4	8.42E+15	2.79E+15	1.30E+16	2.73E+16	3.51E+16	6.64E+15	8.94E+15	7.41E+15
TARS1	3.77E+16	5.50E+16	4.07E+15	4.76E+15	4.41E+15	3.05E+15	5.03E+15	7.19E+15
EEF1G	1.75E+15	1.28E+14	9.30E+15	1.36E+16	1.62E+14	2.11E+16	6.75E+15	5.32E+15
STOM	6.81E+11	1.03E+15	5.11E+14	1.01E+14	37715	2.62E+13	37806171875	2.96E+15
PON1	2.13E+15	0	5.14E+15	2.10E+16	2.26E+15	1.41E+16	7.04E+14	1.05E+16
YWHAQ	7.62E+15	5.63E+15	9.21E+14	1.53E+16	7.56E+15	8.36E+15	9.07E+15	7.94E+14
PSMA5	2.07E+15	1.39E+16	3.85E+15	1.17E+16	1.41E+16	3.82E+16	3.27E+15	4.94E+15
PSMB4	3.17E+16	5.83E+15	9.86E+15	2.09E+16	2.61E+15	7.37E+15	9.66E+15	1.73E+16
PSMB6	6.26E+16	7.28E+15	8.63E+14	2.95E+16	7.25E+15	1.83E+15	1.19E+16	1.61E+16
PSMB5	5.76E+16	4.75E+15	1.07E+16	2.47E+16	5.01E+15	7.06E+15	9.99E+15	1.56E+16
TMOD1	5.58E+14	3.05E+14	3.50E+15	5.36E+15	4.36E+15	7.48E+15	3.14E+16	2.50E+16
MAPK1	0	0	0	4.00E+11	0	0	2.62E+16	0
LAP3	3.06E+15	3.87E+16	2.03E+15	2.82E+15	2.22E+16	0	5.64E+15	3.06E+15
TPP2	6.76E+15	1.07E+16	6.93E+14	7.32E+15	3.62E+16	1.66E+14	5.17E+15	2.83E+16
PTPN6	1.34E+16	0	8.40E+15	2.92E+15	0	3.48E+15	0	4.29E+15
TKT	2.08E+15	4.36E+14	1.60E+15	2.19E+16	2.89E+15	1.30E+16	1.85E+15	3.02E+16
SERPINA4	6.82E+16	0	6.29E+16	3.01E+15	4.95E+15	0	8.90E+15	2.84E+15
GNA11	5.52E+15	9.05E+14	3.51E+15	7.67E+15	3.59E+15	3.13E+15	2.81E+16	4.45E+16
ERP29	1.06E+16	2.06E+15	6.94E+15	8.56E+15	6.55E+15	3.23E+15	4.37E+15	4.82E+16
PRDX6	1.89E+16	2.94E+15	2.73E+15	3.36E+16	1.73E+12	5.74E+15	1.99E+12	1.39E+15
BLVRB	6.85E+15	1.06E+16	7.71E+15	1.33E+16	5.87E+15	2.26E+15	7.32E+15	3.69E+15
PRDX5	1.51E+16	0	9.80E+15	2.09E+15	1.10E+16	9.66E+15	8.04E+15	2.10E+16
PRDX3	1.40E+16	1.85E+16	7.00E+15	3.41E+16	3.05E+15	2.89E+16	1.13E+15	7.37E+14
ATP5F1D	0	0	3.45E+16	7.23E+15	6.84E+15	0	3.27E+15	6.01E+15
CMPK1	5.77E+15	0	8.11E+14	1.36E+16	1.14E+16	0	4.74E+15	5.61E+14
PEBP1	1.01E+15	7.07E+15	1.01E+16	2.80E+16	1.58E+16	7.78E+16	9.98E+15	1.35E+16
PDIA3	1.91E+16	3.09E+15	1.56E+16	2.32E+15	1.24E+15	7.47E+15	1.04E+16	1.73E+15
PPP2R1B	3.09E+15	0	5.45E+16	3.61E+16	6.57E+15	0	4.82E+15	0
FCER1G	2.42E+15	1.02E+15	2.80E+16	5.37E+15	2.57E+16	1.22E+16	8.65E+15	4.12E+15
PPIF	4.71E+15	0	0	1.10E+16	9.22E+15	4.96E+15	1.30E+16	1.24E+16
PKLR	4.30E+16	0	7.13E+15	2.62E+15	6.15E+16	1.51E+16	7.32E+15	1.73E+16
SERPINB1	8.63E+15	0	9.14E+15	1.86E+14	7.93E+15	0	7.76E+15	1.63E+16
SLC7A1	5.22E+15	0	5.62E+15	5.91E+15	1.16E+16	0	1.05E+16	3.33E+15
CORO1A	6.81E+15	0	5.86E+15	2.05E+15	1.58E+16	4.85E+15	4.55E+15	3.36E+15
GDI1	1.84E+14	0	3.32E+15	1.39E+16	0	0	7.20E+16	0
MAT2A	6.01E+15	0	5.12E+15	3.56E+16	0	0	5.24E+15	1.54E+16
CPS1	0	0	0	3.55E+16	2.43E+16	9.09E+15	1.81E+16	6.94E+15
UQCRC1	9.71E+15	0	1.73E+16	4.91E+15	2.22E+16	2.79E+15	6.11E+14	5.85E+15
ATIC	1.62E+16	2.35E+16	2.69E+16	1.42E+16	1.97E+15	8.70E+15	2.47E+16	7.85E+15
CASP14	0	0	0	3.64E+15	3.85E+16	0	0	0
YWHAB	1.59E+16	1.34E+16	2.00E+15	1.55E+15	7.50E+15	8.75E+15	1.19E+16	1.02E+16
STIP1	5.01E+15	1.08E+16	7.44E+15	5.27E+16	5.04E+16	1.38E+16	6.62E+15	3.64E+16
S100A11	3.36E+15	0	2.04E+15	3.15E+16	6.70E+15	5.82E+15	2.57E+14	1.59E+16
PRDX2	2.38E+16	7.94E+16	3.41E+16	1.60E+16	3.26E+16	1.71E+16	4.23E+16	3.87E+16
ICAM3	3.20E+15	0	0	6.31E+15	4.21E+15	0	3.39E+15	0
ABCC1	9.17E+15	7.68E+15	1.00E+16	1.19E+16	1.56E+15	8.35E+15	9.32E+15	8.00E+15
SHMT2	0	0	0	2.80E+15	0	5.00E+15	0	7.07E+15
HSPA4	2.17E+16	9.10E+15	3.01E+16	1.24E+16	2.22E+16	6.55E+15	2.95E+16	7.25E+15
PHB1	1.99E+15	7.68E+15	9.03E+15	2.04E+15	2.49E+16	1.90E+14	1.29E+16	2.97E+16
KRT9	7.66E+14	5.21E+15	8.51E+15	3.47E+15	3.50E+16	1.26E+16	1.68E+16	2.61E+16
ADD2	1.43E+16	2.29E+12	9.41E+15	1.43E+15	1.06E+12	7.22E+14	8.55E+14	6.47E+15
GLRX	3.89E+16	0	1.57E+16	1.05E+16	5.22E+15	0	1.74E+15	0
PPM1A	1.25E+16	0	0	0	0	0	1.39E+15	0
IGFALS	1.50E+16	0	3.66E+16	1.31E+16	1.23E+16	0	2.26E+16	5.41E+15
KRT2	2.95E+15	2.24E+16	5.58E+15	5.49E+16	2.47E+12	6.05E+15	7.89E+15	8.42E+15
ATP5F1C	1.13E+16	7.02E+15	6.11E+16	2.63E+15	2.36E+16	8.21E+15	8.34E+15	2.49E+16
CPOX	1.11E+16	0	5.00E+15	5.03E+15	1.33E+16	7.56E+15	1.51E+16	1.30E+16
RPL4	5.51E+15	2.07E+16	0	6.08E+15	1.23E+16	2.09E+16	4.95E+15	3.40E+14
SERPINF1	1.12E+16	3.11E+16	1.30E+15	1.51E+16	1.33E+15	1.52E+16	1.11E+16	2.06E+15
GMPR	1.22E+16	0	2.09E+15	1.65E+16	1.53E+16	0	1.70E+16	5.42E+15
TAGLN2	3.09E+16	4.06E+15	1.35E+16	1.02E+16	3.06E+16	1.36E+16	1.19E+13	7.48E+15
ETFB	2.68E+14	0	0	6.53E+15	6.38E+16	0	3.13E+15	4.85E+15
ATP6V1A.1	1.26E+16	0	1.35E+16	1.10E+16	9.92E+15	6.75E+15	1.11E+16	6.75E+15
GP5	1.18E+16	8.40E+14	1.17E+16	2.85E+16	1.17E+16	9.65E+15	1.02E+16	4.74E+15
CCT6A	7.86E+15	5.33E+15	7.67E+15	5.21E+15	8.36E+15	1.77E+15	7.63E+14	3.62E+15
MPL	1.05E+16	0	0	1.90E+16	8.54E+15	3.38E+15	0	1.75E+16
MDH1	4.25E+16	1.44E+16	7.65E+15	5.44E+15	4.21E+16	1.84E+16	6.28E+16	3.78E+16
MDH2	2.81E+16	8.83E+14	1.33E+16	4.79E+15	3.59E+15	2.17E+16	1.48E+16	6.66E+15
EIF2S3.EIF2S3B	2.83E+16	0	5.20E+15	2.32E+15	5.05E+15	0	4.30E+15	2.47E+16
ACTR1B	6.50E+15	0	1.39E+16	7.57E+15	2.38E+15	0	4.60E+15	6.00E+15
PI4KA	6.06E+15	0	0	2.43E+15	2.99E+16	5.99E+16	2.40E+15	2.95E+16
HAL	0	0	0	0	6.86E+15	0	0	0
CASP3	0	0	0	0	0	0	3.21E+15	0
GPD2	2.01E+15	8.13E+15	7.32E+16	2.18E+15	2.34E+16	2.42E+15	8.17E+15	3.15E+16
AFM	4.53E+14	2.80E+16	9.60E+14	3.39E+15	4.17E+15	8.87E+15	8.87E+15	9.60E+15
PSMC4	3.70E+15	6.48E+15	6.78E+15	2.02E+16	3.98E+15	1.32E+16	6.02E+15	1.57E+16
USP5	3.81E+15	7.27E+16	5.45E+16	2.19E+15	3.65E+16	1.19E+16	4.32E+16	9.45E+15
PHKA2	0	0	0	0	0	0	1.95E+16	0
CRKL	8.68E+15	0	1.12E+16	3.41E+15	1.39E+16	0	1.10E+16	2.19E+16
BRCC3	0	0	1.23E+15	0	0	0	2.03E+15	0
CAPZA2	3.43E+14	0	3.78E+15	4.72E+15	4.00E+15	3.59E+15	3.22E+15	3.89E+15
CAPZB	2.85E+16	6.71E+15	2.29E+15	4.15E+15	2.05E+15	1.20E+16	2.28E+14	2.80E+16
ATP5PO	4.47E+15	0	3.49E+16	1.06E+16	8.05E+15	6.55E+15	2.17E+15	8.88E+15
PIP4K2A	2.92E+16	5.83E+15	4.00E+13	2.28E+15	3.07E+16	1.38E+16	3.67E+15	1.44E+16
GCLC	1.78E+15	0	3.72E+15	1.95E+15	1.17E+16	0	3.34E+14	1.74E+16
GCLM	1.27E+16	3.03E+16	1.58E+16	1.60E+16	1.29E+16	2.08E+15	1.57E+16	4.89E+15
CCT5	5.09E+15	8.20E+15	7.88E+15	4.87E+16	6.26E+16	1.54E+16	8.23E+15	3.30E+15
IDH2	1.26E+16	6.22E+14	7.69E+15	2.95E+16	8.26E+14	3.14E+15	9.55E+14	3.08E+16
MASP1	8.50E+15	0	9.29E+14	2.70E+16	0	0	1.79E+14	0
ALDH9A1	7.09E+15	0	9.32E+15	4.87E+15	9.02E+15	0	7.53E+15	4.77E+15
RPIA	1.79E+16	0	3.75E+15	2.07E+15	9.36E+15	1.59E+16	3.01E+16	1.10E+16
LMAN1	2.27E+16	6.18E+15	1.49E+16	2.01E+16	2.00E+16	5.79E+15	1.37E+16	1.65E+15
FASN	7.28E+15	0	1.05E+16	5.10E+15	1.18E+16	8.98E+15	1.37E+16	7.74E+13
TUFM	5.65E+15	0	3.51E+15	1.29E+16	9.86E+15	8.22E+15	3.69E+15	1.23E+16
SARS1	4.86E+15	0	6.22E+15	8.91E+15	0	0	8.57E+15	5.06E+15
PSMB3	9.01E+15	6.17E+15	1.39E+15	3.57E+14	1.03E+16	1.83E+15	1.16E+15	2.57E+16
PSMB2	4.15E+16	1.52E+16	5.35E+15	1.87E+15	3.87E+15	2.11E+16	4.89E+16	4.97E+16
TMED10	2.35E+15	1.75E+16	2.31E+15	2.21E+16	3.10E+15	2.10E+16	2.69E+16	3.44E+15
KLK7	0	0	0	0	2.68E+16	0	0	0
GNAQ	2.60E+16	6.85E+15	1.34E+16	3.30E+16	2.09E+16	1.22E+16	1.46E+16	2.67E+14
GDI2	3.81E+16	7.23E+15	4.75E+16	7.40E+15	2.91E+16	2.09E+16	4.80E+15	2.50E+16
CPT1A	2.60E+15	7.37E+15	1.91E+16	2.10E+16	1.54E+14	5.79E+14	1.38E+16	1.49E+16
SERPINH1	8.29E+15	5.40E+15	8.94E+15	8.49E+15	1.02E+16	6.33E+15	9.16E+14	1.37E+16
VASP	1.23E+16	2.70E+16	5.26E+15	3.57E+16	2.15E+16	1.52E+16	1.18E+16	4.19E+15
DNM2	9.73E+14	0	1.27E+16	7.28E+14	9.30E+15	3.82E+15	8.99E+14	5.70E+15
CCT8	7.52E+15	1.06E+16	1.06E+16	5.36E+15	7.97E+14	1.68E+16	9.39E+15	3.74E+15
CCT4	4.56E+15	2.33E+16	4.68E+15	3.78E+15	5.56E+14	1.18E+16	3.92E+15	2.50E+15
RAB5C	4.63E+15	7.91E+16	4.24E+16	6.07E+15	4.03E+16	3.14E+16	3.93E+15	2.32E+15
SSR4	1.33E+16	0	9.20E+15	1.13E+16	1.48E+16	7.90E+15	7.70E+16	1.92E+15
P2RX1	1.81E+16	0	1.25E+16	3.67E+16	0	0	0	0
PSMD7	2.61E+16	6.51E+15	4.07E+16	1.00E+16	2.08E+16	4.12E+15	2.93E+15	8.22E+15
VAMP7	9.45E+15	0	1.58E+15	6.24E+15	2.41E+15	0	4.21E+15	0
XK	6.82E+12	4.17E+15	1.62E+16	1.07E+16	1.28E+16	4.35E+16	2.11E+15	7.84E+15
HDGF	0	0	0	6.59E+15	0	0	6.11E+15	1.91E+14
LUM	2.14E+16	0	5.30E+16	1.65E+16	2.14E+16	1.22E+16	4.39E+15	8.14E+15
PGD	1.46E+16	0	2.55E+14	2.21E+15	1.99E+16	5.61E+15	3.33E+15	1.34E+16
ARHGDIB	2.20E+16	0	4.30E+15	9.90E+15	4.41E+15	0	5.41E+15	2.98E+16
THOP1	1.58E+16	0	5.56E+15	0	3.69E+16	0	4.11E+15	0
CAPZA1	3.44E+15	5.50E+15	2.49E+14	3.89E+15	3.41E+16	1.69E+15	2.28E+15	3.30E+15
BLVRA	1.01E+15	2.53E+16	1.03E+16	1.47E+16	0	0	1.03E+16	4.33E+15
ACLY	1.18E+16	1.59E+15	2.32E+16	6.44E+15	1.15E+16	3.90E+15	2.38E+15	4.34E+16
COPB1	6.12E+15	2.08E+16	4.20E+13	8.26E+14	1.18E+16	5.28E+15	3.58E+15	8.51E+15
SLC16A1	1.73E+16	4.05E+15	1.42E+16	1.19E+16	1.44E+16	1.70E+16	1.58E+16	1.13E+16
SUB1	0	6.38E+15	0	3.69E+16	1.84E+16	6.75E+16	0	2.75E+16
RARS1	0	5.68E+15	7.54E+15	5.18E+15	0	0	3.40E+15	1.08E+16
HIRA	1.96E+15	4.01E+15	1.16E+16	1.09E+16	1.57E+16	0	1.06E+15	0
USP14	1.68E+16	2.82E+15	4.12E+15	2.27E+16	1.29E+16	0	2.93E+16	8.41E+15
HSPA2	4.21E+15	0	6.09E+15	9.73E+15	0	0	4.36E+15	0
RAD23A	8.98E+15	0	2.68E+15	2.22E+15	1.08E+16	0	2.57E+16	9.36E+15
RAD23B	6.18E+15	0	6.42E+15	6.48E+15	1.68E+14	3.74E+15	8.45E+14	2.91E+16
NAPA	4.22E+15	1.83E+16	2.75E+16	7.14E+15	3.64E+15	1.20E+16	3.41E+14	3.92E+12
EIF5	5.52E+15	0	9.14E+14	1.04E+15	5.37E+15	0	5.49E+15	8.17E+15
PSMD4	8.97E+15	0	1.11E+16	6.06E+15	7.66E+15	0	1.20E+16	3.27E+15
APOC4	2.97E+15	8.47E+15	2.53E+16	9.10E+15	1.74E+16	4.64E+15	2.74E+12	1.61E+15
PLTP	1.11E+16	0	2.22E+16	1.15E+16	8.36E+15	1.80E+16	1.84E+16	0
CSE1L	9.78E+15	1.42E+16	1.49E+16	1.82E+15	1.59E+16	2.52E+16	4.50E+15	3.08E+11
MANF	6.02E+15	0	0	7.23E+15	4.72E+14	0	1.97E+15	4.61E+15
ATP5ME	0	0	5.42E+15	1.07E+16	0	5.35E+15	3.42E+16	1.82E+16
EIF6	3.30E+15	0	0	4.82E+15	3.06E+16	0	1.48E+15	0
H2BC12L	1.43E+16	8.32E+15	9.31E+15	9.09E+15	2.31E+15	5.30E+15	1.20E+16	9.49E+15
DEFA1.DEFA3	1.27E+16	0	3.60E+16	1.58E+16	0	0	2.70E+16	0
SEC61G	3.71E+16	0	4.67E+15	1.31E+15	0	0	5.23E+15	7.90E+15
TPI1	4.25E+15	7.62E+15	6.68E+14	7.30E+15	4.05E+13	1.72E+15	6.43E+15	3.56E+15
ACTB	4.20E+14	4.06E+15	3.20E+14	757759375	2.32E+12	1.63E+13	2.59E+13	4.10E+14
EIF4A1	1.05E+16	1.15E+14	1.70E+14	2.81E+16	1.59E+16	9.87E+14	1.19E+16	2.12E+16
CDC42	5.74E+14	1.56E+14	3.67E+15	8.52E+14	5.95E+16	1.69E+16	5.10E+15	3.67E+15
RAB8A	3.07E+16	0	1.95E+16	3.42E+15	2.97E+15	1.69E+16	1.57E+16	2.62E+15
RAB2A	7.99E+15	0	8.15E+15	1.36E+16	1.19E+16	7.67E+14	6.80E+15	6.99E+15
RAB5B	2.43E+15	7.05E+16	1.62E+16	2.08E+16	1.21E+15	6.61E+15	9.79E+15	8.96E+15
RAB10	1.48E+16	8.32E+15	1.13E+16	2.22E+16	2.28E+16	1.67E+14	4.70E+15	3.65E+16
UBE2M	0	4.27E+15	2.23E+15	3.85E+16	3.64E+16	4.65E+15	1.81E+16	9.68E+15
UBE2N	4.57E+14	0	6.93E+16	1.44E+16	6.67E+15	4.44E+15	4.60E+15	5.89E+15
RAB14	5.48E+14	0	4.67E+15	8.87E+15	6.91E+16	2.59E+16	6.63E+15	7.47E+15
ACTR3	1.86E+16	1.03E+16	1.31E+16	4.14E+15	2.04E+16	1.68E+16	1.15E+16	2.68E+15
ACTR2	1.55E+16	4.58E+15	9.84E+15	2.39E+16	1.56E+16	1.31E+15	1.01E+16	1.89E+16
ACTR1A	5.51E+16	6.60E+12	4.87E+16	2.29E+16	3.67E+15	6.68E+15	3.41E+15	1.27E+15
COPS2	1.78E+16	0	5.24E+15	1.29E+16	1.15E+16	1.00E+16	3.81E+15	7.98E+16
RAP1B	2.06E+16	3.71E+15	1.21E+16	2.97E+15	2.25E+15	9.98E+15	1.23E+15	1.90E+16
RAP2B	2.13E+15	6.41E+14	1.83E+16	2.51E+15	1.51E+13	8.18E+15	1.63E+16	1.01E+16
RHOA	3.90E+16	4.59E+15	2.71E+16	7.80E+15	3.75E+16	1.51E+15	2.89E+15	2.77E+15
VBP1	1.98E+16	0	6.07E+15	1.10E+16	6.57E+16	0	9.75E+15	0
NUTF2	5.21E+15	3.12E+15	1.10E+16	1.79E+16	5.31E+15	0	9.81E+15	1.05E+15
YWHAG	1.87E+16	3.71E+15	1.54E+16	2.89E+16	1.33E+16	1.22E+16	1.91E+16	3.89E+15
PSMC1	3.12E+15	5.07E+15	4.92E+16	1.56E+16	2.63E+15	7.82E+15	4.62E+15	1.64E+16
PSMC5	5.58E+15	8.00E+15	1.02E+16	3.76E+13	4.70E+15	2.03E+15	1.06E+16	2.82E+16
RPS8	0	0	5.04E+15	0	0	0	5.01E+15	1.22E+16
YWHAE	6.54E+15	1.80E+16	1.02E+16	1.03E+16	4.03E+15	4.97E+16	7.33E+14	5.77E+15
RPS18	0	0	0	2.83E+15	7.96E+15	0	2.15E+15	1.42E+16
LSM3	0	0	3.17E+16	2.21E+15	0	0	3.61E+16	0
TMSB4X	2.36E+15	0	9.56E+15	1.88E+16	2.23E+15	2.43E+16	1.14E+16	6.69E+15
RPS4X	0	0	2.72E+15	3.06E+16	1.09E+16	1.32E+16	4.17E+15	1.02E+15
H4C1	2.87E+16	5.09E+16	2.26E+16	3.84E+15	7.41E+15	1.75E+15	1.76E+16	3.62E+15
RAB1A	1.59E+16	4.93E+15	8.00E+14	1.28E+16	6.26E+15	7.66E+15	6.88E+15	7.91E+15
RAP1A	1.27E+16	0	2.91E+15	1.60E+16	1.34E+15	0	6.21E+15	3.14E+15
GNB1	1.04E+16	2.67E+16	5.30E+13	1.66E+15	1.23E+16	2.16E+16	6.56E+15	5.71E+15
RBX1	0	0	2.45E+15	0	0	0	2.50E+15	0
GNB2	1.19E+16	2.00E+15	4.04E+16	1.51E+13	1.09E+15	5.15E+15	4.75E+14	6.59E+15
RPL10A	0	0	4.24E+15	3.17E+16	3.58E+16	6.18E+16	2.08E+16	1.05E+16
PPIA	1.10E+16	5.33E+15	8.83E+15	4.06E+15	1.36E+15	1.29E+16	5.52E+16	4.15E+16
FKBP1A	2.75E+16	0	5.07E+14	2.09E+16	5.92E+15	0	4.65E+15	4.39E+15
AP2B1	3.58E+16	1.41E+16	3.55E+14	4.79E+15	1.95E+15	1.02E+15	1.54E+16	1.79E+16
GNAI1	1.17E+16	3.85E+15	7.36E+14	1.32E+16	1.13E+16	4.75E+15	5.86E+14	8.07E+15
YWHAZ	1.71E+15	4.71E+16	1.51E+16	3.59E+16	1.85E+16	1.33E+16	1.32E+16	2.82E+15
GNG5	6.94E+15	2.59E+14	7.12E+14	1.03E+16	3.58E+16	2.98E+15	9.83E+15	6.52E+15
EIF5A	5.97E+15	0	4.04E+15	6.21E+14	8.16E+15	6.88E+15	3.96E+16	6.48E+15
TMSB10	3.89E+16	3.67E+15	5.17E+15	5.19E+13	9.18E+15	5.15E+15	4.54E+15	4.74E+15
CSNK2B	2.44E+16	0	3.16E+16	1.50E+16	3.00E+16	3.76E+16	2.82E+15	3.59E+16
ACTC1	1.15E+15	5.62E+15	6.52E+15	2.14E+16	4.78E+16	1.20E+16	1.55E+16	1.04E+16
UBE2L3	4.21E+15	0	3.61E+16	8.84E+15	7.14E+15	0	3.73E+16	2.08E+15
TUBA1B	2.00E+15	8.55E+15	1.19E+16	4.99E+15	2.55E+16	2.68E+15	1.36E+16	5.19E+15
TUBA4A	8.83E+15	4.92E+15	3.78E+16	2.20E+15	1.24E+14	1.01E+16	4.15E+16	1.71E+16
PAFAH1B2	4.00E+15	5.66E+15	5.86E+15	5.27E+15	3.98E+16	0	1.36E+16	1.91E+15
H3C1	0	0	0	0	0	0	0	1.54E+16
HBB.1	11131325	15623046875	1.29E+12	1664889375	9760209375	2.38E+12	6.55E+12	4.52E+12
HBG2	5.24E+15	0	4.70E+15	1.82E+16	1.61E+16	3.71E+16	1.80E+16	6.04E+15
HBA1	2.24E+13	3.10E+15	3.96E+12	34975140625	1.39E+13	4.07E+13	2.08E+12	6.91E+14
CCT2	6.60E+15	5.79E+15	7.08E+15	4.27E+15	7.09E+15	1.56E+16	6.61E+15	3.28E+15
GSTO1	6.98E+15	1.11E+16	1.03E+16	1.25E+16	5.75E+15	2.36E+15	7.85E+15	4.37E+14
PRKDC	4.01E+15	0	0	4.69E+15	2.00E+16	0	3.98E+16	5.30E+15
GPLD1	1.36E+15	0	2.77E+16	7.69E+15	1.05E+16	0	1.72E+16	0
DCD	3.21E+15	0	0	0	1.38E+16	6.91E+15	6.74E+15	0
RBP5	0	0	0	0	3.09E+16	0	4.10E+15	0
RHOG	8.66E+15	0	6.84E+15	5.26E+15	2.90E+15	0	7.36E+15	4.75E+15
EFNB1	3.22E+15	0	0	2.22E+16	2.76E+16	0	2.01E+15	1.18E+15
MPP1	1.73E+16	3.55E+15	1.14E+16	1.34E+16	9.75E+15	5.04E+16	8.66E+15	7.55E+15
CDK5	1.85E+16	0	0	0	0	0	9.74E+15	0
PURA	3.53E+14	9.63E+15	2.69E+15	1.59E+15	1.01E+14	0	2.11E+16	7.24E+14
REEP5	4.08E+15	1.36E+15	4.71E+15	6.80E+15	0	2.15E+15	2.73E+15	0
SORD	4.91E+15	4.34E+16	6.40E+16	4.81E+15	3.92E+15	3.70E+16	3.64E+16	6.27E+15
AMPD3	2.78E+16	0	8.76E+15	2.93E+16	5.28E+14	1.65E+16	1.24E+16	0
CAP1	5.71E+15	1.46E+16	3.76E+15	9.91E+14	9.16E+15	5.21E+16	4.55E+15	1.11E+16
RHD	3.24E+15	5.51E+15	1.73E+16	2.10E+15	5.97E+16	1.19E+14	2.86E+16	1.56E+16
DSG1	0	0	0	1.04E+16	6.44E+15	0	4.88E+15	0
RPL6	2.47E+16	1.49E+16	1.73E+16	2.70E+16	2.43E+15	2.18E+16	9.28E+14	3.40E+16
KRT17	1.75E+15	4.23E+15	1.76E+13	0	6.12E+15	1.58E+16	1.57E+16	2.05E+16
HGFAC	2.56E+16	0	7.93E+15	2.28E+15	0	0	5.96E+15	0
GLO1	0	0	5.86E+15	1.13E+16	2.98E+15	0	4.81E+15	4.65E+14
SSBP1	3.13E+16	0	0	4.40E+15	1.08E+16	0	0	4.16E+15
YWHAH	8.39E+15	0	5.04E+16	9.85E+15	5.77E+15	7.06E+16	3.81E+15	1.42E+16
PLP2	2.00E+16	0	2.71E+16	1.83E+14	2.84E+16	6.14E+15	3.01E+16	1.94E+16
PSME1	1.02E+16	7.00E+15	1.16E+15	5.80E+16	7.48E+14	1.84E+16	6.20E+15	3.01E+14
PRDX1	7.57E+15	33880859375	1.78E+12	7.02E+15	7.54E+15	1.75E+16	1.51E+14	3.30E+15
C1QBP	0	0	0	0	0	0	0	3.70E+16
LRP1	1.83E+15	0	1.57E+16	1.57E+16	0	0	2.70E+16	0
ARHGAP1	7.59E+14	0	6.45E+15	9.15E+15	5.52E+15	0	4.90E+15	3.32E+16
DHX9	4.65E+16	0	2.41E+16	4.65E+15	4.26E+15	1.15E+16	3.34E+15	1.19E+16
LGALS3BP	6.23E+15	0	5.28E+15	3.41E+16	7.87E+14	3.01E+15	1.29E+16	4.69E+15
DMTN	1.47E+16	4.49E+16	4.42E+15	1.34E+15	8.30E+15	1.23E+16	5.05E+15	5.69E+15
DSC1	3.11E+16	0	0	1.67E+16	1.26E+16	0	0	0
VAC14	2.10E+15	0	4.49E+15	1.38E+16	1.24E+16	0	5.35E+16	3.10E+16
AHNAK	0	0	1.41E+16	1.56E+16	0	0	0	0
AP1B1	1.01E+16	0	1.31E+15	1.09E+16	1.66E+15	0	1.39E+16	7.51E+15
BST2	3.35E+16	0	1.68E+16	1.77E+16	0	0	0	0
ASPH	0	0	0	0	0	0	0	2.86E+15
STX4	8.31E+15	0	6.54E+15	9.70E+15	1.02E+16	9.26E+15	8.56E+15	5.56E+15
LMAN2	2.45E+15	0	1.49E+15	2.29E+16	1.59E+16	3.82E+15	2.00E+15	1.47E+16
MYO1E	0	0	0	0	0	0	5.97E+15	0
BNIP1	1.21E+16	2.39E+14	9.37E+14	8.43E+15	7.50E+15	2.91E+16	1.03E+16	7.95E+15
ECH1	5.54E+16	0	3.24E+16	9.55E+14	6.99E+15	6.53E+15	5.42E+15	1.09E+16
FLII	4.79E+14	0	3.99E+16	7.47E+15	6.20E+15	6.45E+15	5.68E+15	1.24E+16
COASY	8.34E+14	0	1.08E+15	1.81E+15	1.30E+16	1.22E+16	9.31E+14	1.57E+16
SPP2	0	0	3.88E+15	2.29E+16	2.31E+16	0	7.09E+15	0
PRDX4	5.73E+15	5.66E+15	4.41E+15	3.96E+16	9.34E+15	1.30E+16	5.91E+15	1.24E+16
PSMD2	3.34E+16	5.67E+15	5.62E+16	1.19E+16	3.84E+16	1.31E+15	5.49E+14	1.40E+16
MMRN1	3.86E+15	1.72E+15	2.02E+16	8.35E+14	7.07E+15	6.17E+15	2.68E+16	1.16E+15
SELENBP1	8.94E+15	1.61E+16	1.52E+15	1.44E+16	7.32E+15	2.16E+16	1.20E+16	3.80E+15
SLC14A1	2.32E+15	2.61E+15	2.60E+16	3.69E+15	1.12E+16	5.13E+15	3.27E+16	1.02E+16
NNT	6.47E+15	4.64E+15	4.15E+15	1.26E+16	8.49E+15	9.49E+14	5.85E+15	1.37E+16
PICALM	3.22E+15	0	1.16E+16	5.04E+15	0	3.93E+15	1.09E+16	3.15E+16
NAE1	0	0	4.20E+15	1.92E+16	0	0	1.95E+16	0
SEMA5A	2.04E+16	0	9.94E+15	1.08E+16	2.37E+16	6.87E+15	6.18E+16	0
CUL3	8.90E+15	5.91E+15	1.26E+15	6.24E+14	9.64E+15	0	1.31E+16	6.11E+16
GFUS	2.84E+15	0	3.50E+15	3.02E+11	2.27E+16	1.26E+16	4.23E+15	7.14E+15
APOF	7.49E+16	0	1.79E+16	2.04E+14	8.69E+14	6.16E+15	1.55E+16	4.19E+15
BLMH	3.02E+16	3.11E+14	4.58E+15	1.81E+12	7.32E+15	1.50E+16	4.90E+15	1.18E+16
CKAP5	3.18E+15	0	0	4.66E+15	1.30E+16	0	8.08E+14	7.68E+15
EIF3A	0	0	1.95E+16	3.35E+16	0	0	2.19E+16	3.67E+16
TTLL12	1.01E+16	0	9.07E+15	5.10E+15	9.71E+15	5.06E+15	1.08E+16	3.13E+15
FLOT2	7.36E+14	1.09E+16	5.38E+15	6.23E+15	4.82E+15	2.13E+15	4.14E+15	2.55E+16
GNA13	2.53E+16	9.68E+15	2.10E+16	3.04E+16	2.41E+16	2.36E+15	1.69E+15	2.30E+16
LRRC32	0	0	0	2.87E+16	0	0	0	0
HABP2	1.37E+16	0	1.00E+16	1.99E+16	3.14E+16	8.05E+15	8.01E+15	5.66E+15
PDIA5	3.67E+15	0	1.34E+16	3.75E+15	0	0	1.85E+16	5.72E+15
PRPSAP1	3.28E+15	7.18E+15	2.69E+15	7.31E+15	1.18E+15	3.50E+15	1.36E+16	5.38E+15
RASA3	4.95E+15	0	3.32E+16	8.43E+15	5.84E+15	3.38E+16	0	8.55E+15
CLINT1	5.34E+15	4.19E+15	1.83E+16	6.12E+15	3.97E+15	2.93E+15	0	1.00E+16
GANAB	4.40E+16	1.24E+16	3.60E+15	3.36E+15	4.07E+15	1.41E+16	3.85E+16	2.55E+15
MVP	9.33E+15	0	4.27E+15	1.66E+16	1.18E+11	9.44E+15	3.46E+16	1.14E+16
ICAM4	8.20E+15	1.44E+16	6.40E+15	6.81E+15	4.99E+14	2.13E+15	6.54E+15	2.90E+15
LASP1	7.52E+15	0	4.21E+15	2.41E+15	8.59E+15	0	9.10E+15	1.66E+16
KPNB1	6.27E+14	1.95E+15	9.23E+15	7.54E+15	5.44E+15	3.74E+15	8.84E+15	4.10E+15
PSMD6	3.42E+16	2.83E+16	5.77E+14	1.93E+16	3.04E+16	1.46E+16	6.17E+15	1.48E+16
ABRAXAS2	2.70E+16	0	4.39E+15	0	0	0	3.70E+15	0
SEPTIN2	1.21E+16	0	5.95E+15	2.22E+16	1.14E+16	6.09E+15	1.01E+15	2.21E+16
NCAPD2	3.44E+16	0	6.98E+15	0	9.70E+15	0	4.04E+15	0
EFTUD2	0	0	0	1.69E+16	0	0	0	0
RRS1	0	0	5.87E+16	0	0	0	0	0
PDIA6	5.95E+14	1.65E+16	3.05E+16	4.33E+16	4.02E+15	2.75E+15	2.57E+16	5.69E+15
PPA1	0	0	7.68E+15	4.37E+15	0	1.35E+16	3.78E+14	1.07E+16
RABEP1	5.99E+15	1.92E+16	4.35E+15	1.96E+16	5.37E+15	0	4.57E+15	0
RAB35	1.53E+16	9.90E+14	2.05E+16	3.15E+16	1.36E+16	9.34E+15	1.57E+16	9.94E+15
PCBP1	1.32E+16	4.22E+15	1.16E+16	2.17E+16	1.43E+15	9.25E+14	9.96E+15	1.64E+16
RSU1	1.84E+15	8.23E+15	6.49E+15	5.21E+15	2.05E+15	1.34E+16	1.06E+15	4.34E+15
FCN2	0	0	2.04E+16	0	2.20E+16	0	7.42E+16	0
MAPRE2	0	0	0	4.83E+16	2.94E+15	0	7.96E+15	3.60E+13
TGFBI	2.70E+15	0	3.32E+16	0	0	1.16E+16	6.16E+13	0
MAPRE1	5.42E+13	0	5.55E+15	1.42E+16	7.19E+16	8.85E+15	5.06E+15	1.77E+16
STXBP2	2.88E+16	2.21E+16	2.03E+16	5.06E+16	2.64E+16	2.67E+16	1.84E+16	5.10E+16
VAMP3	3.32E+15	7.80E+14	4.27E+15	4.15E+15	4.55E+16	2.66E+16	2.93E+15	6.56E+15
NEDD8	9.61E+15	0	4.69E+15	6.51E+15	3.51E+16	0	4.13E+15	0
ADIPOQ	0	0	5.75E+15	0	0	0	1.23E+15	0
RAB11B	2.17E+16	4.42E+15	1.71E+16	4.33E+15	3.46E+11	9.71E+15	2.26E+16	3.08E+16
ZYX	2.09E+16	8.81E+15	6.66E+15	5.23E+16	3.02E+16	1.83E+16	7.24E+15	3.55E+16
ADRM1	8.66E+15	0	1.51E+16	0	3.49E+16	0	1.55E+16	8.36E+15
PSMD5	2.75E+15	6.44E+15	4.99E+15	1.39E+16	3.26E+15	6.40E+15	5.20E+15	1.05E+14
DDB1	5.47E+15	0	1.11E+16	3.84E+16	7.83E+15	2.80E+16	1.10E+16	5.83E+15
ACKR1	1.80E+16	1.02E+16	1.15E+16	1.36E+16	1.84E+15	0	8.95E+15	1.73E+16
ECM1	8.86E+15	0	1.28E+16	8.30E+15	1.07E+16	3.28E+16	1.84E+15	8.00E+15
FSCN1	0	0	3.38E+16	1.83E+16	1.05E+16	0	2.71E+16	2.13E+16
NME1.NME2	1.02E+16	2.41E+15	2.43E+15	1.60E+16	8.82E+15	6.73E+14	1.84E+15	1.44E+16
KRT71	1.23E+16	0	0	0	6.57E+15	0	0	0
LGALSL	4.94E+15	0	1.22E+15	1.27E+16	9.16E+15	5.57E+15	1.15E+16	7.06E+15
SVEP1	4.34E+15	0	0	4.66E+15	4.55E+13	0	4.91E+15	4.17E+15
TP53I3	0	0	6.19E+15	2.84E+15	5.26E+15	0	3.65E+15	0
HSD17B12	3.16E+15	9.65E+15	2.39E+15	2.68E+16	2.54E+16	1.90E+14	1.99E+16	2.47E+14
ACTBL2	0	0	1.21E+15	4.87E+16	0	0	2.74E+15	8.63E+15
DCAF6	0	0	3.09E+16	0	0	0	5.49E+15	0
FLG2	2.17E+16	0	0	1.58E+16	1.67E+16	0	0	0
DPCD	5.58E+15	0	5.15E+15	3.63E+16	3.57E+16	0	4.10E+14	0
WDR44	8.84E+15	0	2.01E+15	2.89E+16	0	0	1.38E+16	0
UCHL5	5.89E+15	0	9.50E+14	2.98E+16	5.17E+16	4.78E+15	1.00E+16	0
PSMF1	4.41E+16	3.18E+15	7.12E+15	3.99E+15	9.29E+14	6.72E+15	7.13E+15	1.13E+16
ATAD3A.ATAD3C.ATAD3A	6.82E+15	0	0	5.17E+15	5.09E+14	6.08E+15	3.97E+15	1.73E+16
GSN.1	5.28E+15	0	3.05E+16	1.57E+16	7.77E+15	0	3.47E+15	5.91E+15
SH3BGRL3	9.88E+15	0	6.14E+15	5.42E+15	3.82E+15	2.67E+16	8.69E+15	3.35E+15
MPP7	1.16E+16	0	5.82E+15	7.20E+15	8.38E+14	2.70E+15	5.23E+15	6.44E+15
TMEM63B	1.74E+16	2.75E+16	1.26E+15	1.55E+16	5.43E+15	1.38E+16	2.01E+16	8.05E+15
HECTD3	7.97E+15	1.01E+16	5.31E+15	3.38E+15	7.24E+15	0	4.62E+15	1.61E+16
UBR4	4.74E+15	6.18E+15	5.93E+15	1.76E+16	5.04E+15	1.94E+16	6.97E+15	1.90E+16
XPNPEP1	4.94E+16	0	9.43E+15	5.46E+15	5.68E+15	0	8.57E+15	7.30E+16
KPLCE	0	0	0	0	1.83E+15	0	0	0
NANS	6.90E+15	0	1.02E+15	6.68E+15	8.42E+15	0	8.90E+14	0
DDI2	3.08E+14	6.71E+15	4.49E+14	2.22E+15	3.30E+14	6.98E+15	4.32E+16	7.61E+15
ABHD17B	5.70E+15	0	4.48E+15	4.23E+16	0	0	5.17E+15	8.31E+15
YOD1	9.73E+15	0	1.17E+16	1.14E+15	9.68E+15	0	7.52E+15	6.89E+15
BROX	3.13E+15	0	3.50E+16	3.24E+16	4.17E+15	0	4.47E+15	3.54E+16
ECPAS	8.60E+13	0	1.00E+16	4.53E+15	6.78E+15	0	8.22E+15	3.10E+15
TPP2.1	3.61E+16	0	7.57E+15	7.61E+14	3.86E+16	0	5.82E+15	6.15E+14
RNF123	1.14E+16	0	2.82E+15	9.33E+15	1.10E+16	4.65E+15	3.78E+15	8.96E+15
MBLAC2	7.11E+16	7.16E+15	6.45E+15	4.48E+15	6.04E+15	0	6.76E+15	5.14E+15
HBM	5.12E+15	0	0	9.76E+15	0	0	6.14E+15	0
VASN	0	0	1.81E+16	0	0	0	3.13E+15	0
LAMTOR1	7.18E+15	0	6.09E+13	1.32E+14	9.24E+14	9.03E+15	5.04E+15	1.18E+15
KRT80	0	0	0	0	9.78E+15	0	0	0
RINT1	2.84E+16	0	0	1.73E+16	1.78E+15	0	2.24E+16	0
LPCAT3	5.30E+15	0	2.66E+16	4.96E+14	0	0	3.03E+15	0
PGM2L1	4.01E+15	0	5.93E+15	4.61E+15	0	0	6.72E+15	0
NCEH1	4.85E+15	1.31E+16	4.04E+15	4.81E+16	5.59E+15	2.17E+16	3.67E+15	2.78E+16
BRAT1	5.85E+15	0	0	6.51E+15	0	0	0	0
CNST	1.32E+16	8.92E+15	9.96E+15	1.98E+16	4.13E+15	1.39E+16	5.96E+15	2.84E+16
DHRS11	7.91E+15	0	2.51E+15	3.40E+15	0	0	2.01E+15	0
SBSN	0	0	0	0	7.16E+15	0	0	0
PLXDC2	0	0	2.26E+14	2.65E+15	0	0	2.20E+16	0
PI16	0	0	3.38E+16	1.52E+16	0	0	5.53E+15	0
RANBP10	0	0	4.81E+15	2.59E+15	0	0	8.04E+15	0
NAPRT	9.88E+15	8.67E+15	9.76E+15	5.24E+15	1.03E+15	5.23E+16	1.46E+15	6.88E+15
CD109	0	0	5.47E+13	4.47E+15	7.35E+15	0	6.72E+15	7.33E+15
OSBP2	6.83E+15	0	5.62E+15	4.64E+15	5.45E+15	0	5.93E+15	3.95E+14
QSOX2	4.12E+15	0	1.58E+16	0	0	0	2.23E+15	0
TMPPE	1.66E+15	0	1.13E+16	1.28E+16	7.46E+15	0	5.49E+15	6.81E+15
MBOAT2	1.81E+15	5.64E+15	1.38E+16	1.06E+16	1.97E+15	5.86E+15	1.57E+16	1.04E+15
VPS13C	3.34E+16	0	5.71E+15	3.65E+16	5.02E+14	5.02E+15	6.26E+15	9.91E+15
UNC13D	7.56E+13	6.73E+14	2.25E+15	7.83E+15	6.46E+15	3.99E+16	7.12E+15	7.04E+15
CHSY3	1.68E+16	0	3.25E+15	1.57E+16	3.12E+15	0	1.88E+16	0
SMIM5	1.43E+16	6.85E+15	1.78E+16	2.38E+16	7.17E+15	1.48E+16	2.49E+16	1.46E+16
TUBA1A	1.61E+15	0	9.31E+15	2.98E+16	3.54E+15	1.27E+16	8.56E+15	3.54E+14
SND1	0	0	1.93E+13	5.62E+15	3.72E+15	6.41E+15	1.65E+16	5.00E+15
CYFIP1	4.40E+14	6.38E+15	3.59E+14	8.64E+15	6.43E+15	1.16E+16	2.99E+16	1.26E+16
DCXR	4.77E+16	0	4.45E+15	8.14E+15	6.92E+15	0	7.63E+15	5.90E+15
KRT77	4.31E+15	0	0	1.69E+15	4.09E+16	0	0	0
TMED4	5.71E+15	3.77E+16	1.20E+16	8.51E+15	6.70E+15	1.29E+15	7.80E+16	6.02E+15
PIP4P1	1.29E+16	0	5.96E+15	8.45E+15	1.15E+15	4.61E+15	5.78E+15	4.44E+15
CAND1	4.39E+16	4.91E+15	9.12E+15	2.83E+14	5.64E+16	9.40E+15	8.80E+15	8.15E+15
CARM1	1.34E+15	0	2.76E+16	6.45E+16	1.72E+16	0	2.97E+15	4.32E+15
NIT1	5.42E+14	0	9.09E+15	1.15E+16	8.73E+15	0	4.44E+15	0
DOLPP1	2.65E+16	0	3.05E+16	2.94E+15	2.17E+15	0	1.46E+16	2.89E+16
TREML1	3.64E+15	0	3.45E+16	9.63E+15	1.63E+16	0	8.47E+15	1.25E+16
TMC8	5.28E+15	0	3.36E+16	8.03E+13	5.58E+15	0	4.64E+15	0
CRLF3	1.66E+16	3.35E+16	3.38E+16	2.29E+15	3.97E+16	0	5.73E+16	0
NR2E3	0	0	0	0	2.24E+15	0	0	0
ELMOD2	3.31E+16	0	2.03E+16	5.24E+15	2.49E+16	0	3.98E+16	0
ALDH16A1	1.66E+16	2.53E+16	1.39E+15	1.48E+16	1.03E+16	2.76E+15	1.02E+16	5.42E+16
ABCA7	5.16E+14	0	3.35E+15	3.74E+15	9.52E+15	0	3.50E+16	0
FCSK	3.83E+15	0	1.68E+16	0	0	0	3.37E+16	0
KRT78	7.18E+14	0	2.06E+15	1.21E+16	2.62E+11	0	8.29E+15	2.81E+16
SLC43A2	0	0	0	0	0	0	1.39E+16	0
EHBP1L1	7.21E+15	0	3.09E+16	1.94E+16	5.13E+15	0	2.65E+15	3.67E+16
CISD2	4.32E+15	1.44E+16	3.66E+15	3.18E+16	2.54E+16	1.84E+15	3.86E+16	2.38E+15
ATP6V0D2	3.51E+16	0	0	0	0	0	3.49E+15	0
NHLRC2	1.46E+15	0	1.62E+15	2.07E+16	9.06E+15	0	4.91E+15	1.05E+16
TXNDC5	6.91E+15	1.48E+15	4.68E+16	5.06E+15	4.07E+15	3.22E+15	3.05E+15	4.57E+15
SCCPDH	2.22E+15	1.99E+16	1.49E+16	2.08E+16	2.35E+15	8.79E+14	1.44E+16	1.19E+16
NAXE	0	0	1.02E+16	0	0	0	0	0
CCNY	1.22E+16	0	6.42E+14	1.92E+15	1.72E+15	5.69E+15	1.08E+16	1.03E+16
MYO3A	8.68E+15	1.67E+16	1.31E+14	1.71E+15	7.90E+13	1.88E+16	6.40E+15	4.74E+15
TRIM58	0	0	1.50E+16	2.03E+16	3.51E+16	0	6.11E+15	0
SVIP	1.01E+16	9.85E+15	5.81E+16	1.27E+13	6.90E+15	2.45E+15	5.61E+14	3.63E+15
ATL2	7.64E+15	0	6.52E+15	4.92E+15	7.54E+16	0	5.75E+14	3.98E+14
UBA3	3.27E+15	0	3.94E+15	3.22E+15	6.09E+15	2.54E+16	4.62E+15	0
TMEM167A	0	0	1.57E+15	1.74E+15	4.24E+15	0	1.00E+16	2.16E+15
RDH11	1.38E+16	7.70E+15	9.30E+15	2.22E+15	1.55E+16	4.75E+16	1.03E+16	3.91E+14
GNPDA2	7.98E+15	0	5.65E+15	9.71E+15	9.41E+14	0	6.32E+15	1.61E+16
DCAF11	4.73E+15	0	0	0	0	0	5.27E+15	0
IPO4	0	0	0	0	3.20E+16	0	1.95E+16	0
UBASH3B	4.28E+15	0	4.17E+15	6.93E+15	7.72E+15	3.71E+16	7.83E+14	4.73E+15
PDCD6IP	8.07E+15	4.03E+15	1.29E+16	1.11E+16	1.13E+16	0	1.23E+15	9.50E+14
BRK1	0	0	1.46E+15	3.25E+16	0	0	2.62E+16	3.05E+15
CHMP7	0	0	0	0	0	0	1.12E+16	0
THEM6	3.10E+15	1.02E+16	2.64E+16	2.62E+15	4.00E+14	1.13E+16	2.49E+15	1.40E+15
TMEM40	0	0	1.37E+15	7.31E+15	4.49E+15	0	0	4.28E+15
DNAH7	5.88E+15	0	9.92E+15	3.65E+15	4.62E+16	4.22E+15	4.27E+15	0
CFHR4	5.52E+15	0	2.51E+16	1.39E+16	0	2.08E+15	1.88E+16	3.26E+15
PIEZO1	4.49E+16	8.84E+15	3.62E+15	2.60E+15	2.84E+14	1.78E+16	3.43E+16	1.60E+16
LPIN2	7.07E+15	0	1.83E+15	4.70E+14	4.41E+15	0	1.54E+16	0
GCN1	0	0	0	1.60E+16	0	0	0	0
USP6NL	3.78E+16	0	1.95E+16	5.79E+15	0	0	2.38E+16	0
STAM	2.56E+16	0	7.69E+15	3.66E+16	2.83E+14	0	4.83E+15	6.48E+14
GGH	5.42E+15	0	3.09E+16	2.10E+15	5.34E+15	4.08E+15	2.40E+15	3.07E+15
OSTF1	4.95E+15	0	2.43E+15	2.14E+16	4.24E+16	0	1.33E+16	1.03E+15
COPS5	1.19E+16	0	2.39E+16	6.74E+15	2.47E+15	0	2.44E+16	5.47E+15
PRG4	3.30E+15	0	6.06E+15	3.87E+16	2.92E+16	0	5.52E+15	5.27E+15
CUL5	6.20E+15	0	4.21E+14	2.39E+16	0	0	4.69E+15	0
ATP2A3	1.16E+16	3.72E+16	6.41E+15	2.62E+15	1.62E+16	2.18E+15	7.23E+16	3.61E+15
SCAMP4	5.68E+16	0	1.65E+16	3.93E+15	3.76E+15	0	1.98E+16	0
ERGIC1	3.61E+15	9.23E+14	1.79E+16	1.40E+15	3.01E+16	1.46E+15	1.20E+15	2.36E+16
LRRC59	1.64E+16	1.43E+16	8.71E+15	2.80E+16	2.14E+16	2.30E+15	1.14E+15	3.48E+16
ESAM	6.56E+16	2.27E+16	2.89E+16	7.74E+15	1.30E+16	5.96E+14	3.25E+15	1.87E+16
AIDA	1.92E+16	0	0	7.63E+15	0	0	2.68E+16	0
ARL8A.ARL8B	0	0	0	0	0	0	2.79E+16	0
SYTL4	2.54E+15	0	0	6.09E+15	7.99E+15	0	2.11E+14	8.04E+14
PPCDC	3.69E+15	0	3.85E+15	3.07E+16	2.60E+16	0	5.40E+15	0
ISOC1	3.97E+15	0	5.15E+14	5.39E+15	5.52E+16	4.13E+15	6.03E+15	0
FAF2	4.40E+15	0	6.30E+15	4.98E+15	0	0	4.88E+15	0
OPTN	8.43E+15	0	1.56E+16	4.26E+14	8.28E+15	0	3.62E+16	5.97E+15
SHISA4	1.42E+16	0	7.71E+15	6.21E+15	7.48E+15	0	2.86E+15	0
CMBL	1.78E+15	0	1.72E+16	3.19E+16	8.95E+15	0	6.78E+15	5.67E+15
ALG14	2.57E+16	0	0	0	0	0	7.41E+14	6.75E+15
TRIM11	2.24E+16	1.03E+16	1.93E+16	2.67E+15	0	2.48E+16	1.37E+16	2.55E+16
PGM2	5.22E+15	0	7.38E+15	1.04E+16	6.86E+15	0	8.07E+15	0
PDXP	1.17E+16	0	0	2.03E+16	0	0	2.23E+13	4.37E+14
SFRP2	0	0	0	0	0	0	0	2.10E+16
USP47	5.20E+15	0	6.29E+15	2.93E+15	4.95E+15	0	5.03E+15	0
CNDP2	1.78E+15	0	3.17E+15	3.25E+16	4.11E+15	0	4.38E+15	6.15E+15
PRRC1	1.56E+16	6.20E+15	1.22E+16	1.14E+16	7.35E+15	0	1.09E+16	7.70E+14
RILP	7.55E+15	0	7.53E+15	2.46E+16	7.55E+15	0	6.40E+15	2.11E+15
IPO9	6.36E+14	4.51E+15	1.04E+16	4.86E+15	7.76E+16	8.81E+15	7.53E+15	3.53E+15
PGLYRP2	2.18E+16	3.47E+15	4.30E+15	1.89E+15	1.56E+16	1.67E+16	3.60E+16	5.71E+15
ERMAP	1.42E+15	1.57E+15	1.04E+15	1.06E+16	9.68E+15	4.07E+15	9.27E+14	4.03E+16
VPS35	7.00E+15	0	5.79E+15	5.26E+15	5.89E+15	0	4.26E+15	4.07E+15
VPS13A	1.02E+16	6.18E+15	8.96E+15	8.12E+15	9.82E+15	6.70E+15	1.00E+16	6.93E+15
PSMB7	2.51E+16	6.82E+15	3.42E+15	1.39E+16	1.65E+16	0	4.22E+15	1.86E+16
CDC5L	9.52E+15	0	1.75E+14	7.85E+15	7.42E+15	1.84E+15	2.12E+16	4.52E+15
PSMD1	8.30E+14	1.35E+16	1.57E+15	3.87E+14	6.84E+14	2.53E+15	1.47E+14	2.61E+14
PFDN5	0	0	3.65E+16	2.79E+15	3.89E+16	0	7.20E+15	0
VAT1	1.11E+16	0	1.23E+16	3.47E+15	2.94E+15	0	3.03E+15	0
TSNAX	9.46E+15	0	2.27E+15	9.25E+15	8.38E+15	2.01E+15	1.82E+15	1.21E+16
NAP1L4	3.19E+16	1.06E+15	6.76E+15	2.71E+16	6.45E+15	1.24E+16	4.93E+15	1.93E+16
TM9SF2	3.06E+16	0	3.20E+16	3.02E+16	1.90E+16	0	4.78E+15	7.33E+15
SLC29A1	3.03E+16	1.61E+16	2.35E+15	2.65E+15	2.26E+16	1.97E+16	2.39E+16	1.37E+16
CIB1	2.24E+16	1.26E+16	1.67E+16	1.96E+15	2.46E+16	1.08E+15	1.58E+16	1.64E+15
CCT7	7.21E+14	4.68E+15	8.34E+15	5.83E+15	7.15E+15	1.20E+16	6.02E+15	4.62E+15
AGPAT1	0	0	0	2.23E+15	2.31E+15	0	2.50E+16	0
NCAPG	0	0	3.76E+15	0	0	0	2.42E+15	0
ARPC5L	5.05E+15	0	4.36E+15	3.87E+15	0	0	1.30E+15	2.62E+15
WDR77	1.93E+16	0	2.58E+16	2.66E+16	1.91E+16	0	2.40E+16	1.19E+16
ADPGK	0	0	4.21E+14	3.89E+15	4.41E+15	0	3.68E+16	0
LXN	7.57E+16	0	7.19E+14	1.52E+16	2.54E+15	0	9.14E+14	6.72E+15
ESYT1	1.72E+16	8.81E+15	1.09E+16	1.72E+16	1.50E+16	1.40E+16	1.15E+16	1.62E+16
UBAC1	2.56E+16	2.86E+16	4.51E+15	1.21E+15	4.43E+16	0	3.27E+16	1.26E+16
PSMG3	2.90E+15	0	4.75E+16	1.62E+16	0	0	3.59E+16	0
TMEM43	0	0	2.25E+16	0	0	0	0	3.42E+15
MRI1	1.91E+16	0	5.23E+15	2.62E+16	1.52E+15	0	2.37E+16	0
TMEM109	2.23E+16	0	1.03E+16	3.09E+16	1.57E+15	1.42E+16	1.03E+16	4.85E+15
TMED9	3.09E+16	1.05E+16	2.35E+16	3.70E+16	3.39E+15	1.70E+15	2.55E+16	1.85E+16
SELENOO	0	0	4.36E+15	2.57E+16	0	0	2.27E+16	0
ACAT2	3.51E+16	0	2.70E+16	3.92E+16	0	0	3.64E+16	0
CHID1	1.36E+15	8.72E+15	1.33E+15	1.30E+15	1.15E+16	8.35E+15	1.12E+15	1.06E+16
JAM3	5.49E+15	0	2.27E+16	1.38E+16	6.74E+14	0	4.00E+15	9.71E+14
HINT2	2.54E+16	0	7.02E+15	6.74E+15	3.57E+16	3.34E+16	2.18E+16	6.65E+15
CFHR5	3.11E+16	0	7.15E+15	5.00E+15	2.70E+16	0	5.41E+15	1.38E+16
AP1M1	0	0	3.26E+15	1.83E+16	1.57E+16	1.20E+16	1.21E+16	1.68E+16
GPR87	2.12E+15	4.46E+16	0	1.96E+16	2.53E+14	3.92E+15	1.00E+15	13776640625
CDHR2	0	0	0	0	0	0	3.06E+16	0
SRXN1	7.20E+15	0	8.79E+15	0	4.00E+15	0	9.29E+15	0
LDHAL6B	2.61E+15	3.56E+16	3.05E+16	5.77E+15	2.70E+16	1.23E+16	2.79E+15	2.30E+16
ASPSCR1	0	0	2.24E+15	0	0	0	4.60E+15	5.35E+15
OSBPL8	6.45E+15	0	7.88E+15	9.46E+15	5.77E+15	4.65E+15	5.30E+15	4.95E+16
UBE2O	3.76E+15	3.71E+16	9.10E+15	2.40E+15	2.81E+16	1.59E+16	5.39E+16	1.65E+16
STRADB	6.74E+15	0	2.43E+16	3.99E+14	4.43E+15	0	4.16E+15	0
PITHD1	1.41E+16	0	1.77E+16	1.51E+16	2.15E+15	0	8.87E+15	5.31E+15
NIF3L1	2.32E+14	0	3.35E+16	1.18E+16	2.05E+16	1.19E+16	3.30E+15	1.27E+15
LMAN2L	0	0	2.71E+16	4.43E+15	0	0	2.15E+15	0
TMX4	0	0	7.38E+15	8.64E+14	0	0	7.14E+15	0
TMX1	1.85E+15	7.16E+15	4.89E+15	6.70E+14	1.14E+16	1.36E+16	9.09E+15	1.56E+14
DNAJC5	0	0	0	0	0	0	2.03E+16	0
C1orf198	7.29E+15	0	1.18E+16	1.25E+16	5.36E+15	0	6.03E+15	9.80E+15
FN3K	1.13E+16	5.03E+15	1.12E+16	1.97E+15	6.82E+15	1.88E+16	1.20E+16	1.34E+16
TOR1AIP2	0	0	2.11E+16	0	0	0	2.09E+16	0
TUBB1	9.19E+15	3.67E+16	4.79E+14	2.46E+16	9.74E+14	1.21E+16	5.69E+15	2.05E+16
GLIPR2	1.82E+15	3.61E+15	1.00E+16	2.75E+15	1.28E+15	4.49E+15	9.62E+15	6.97E+14
NRDE2	0	0	1.19E+16	1.80E+16	0	0	1.63E+16	0
MINDY3	0	0	3.38E+15	1.84E+16	0	0	3.29E+16	0
SFXN1	0	0	1.46E+16	0	0	0	0	0
COPS7B	1.27E+16	0	2.70E+16	4.43E+15	1.37E+15	0	1.91E+15	6.58E+15
FN3KRP	7.16E+16	0	4.43E+15	6.26E+15	0	0	6.28E+15	4.58E+15
GLOD4	8.22E+15	5.10E+15	1.01E+16	1.76E+16	8.13E+14	3.67E+15	7.96E+15	8.71E+15
TM9SF3	1.83E+11	0	9.18E+13	8.84E+14	2.21E+16	1.32E+16	1.02E+15	1.87E+15
ABCB6	1.21E+15	2.28E+15	1.29E+16	9.84E+15	8.55E+15	3.87E+15	9.46E+15	5.28E+15
SLC40A1	2.49E+16	6.05E+15	1.96E+16	1.92E+16	2.21E+16	6.18E+15	2.40E+16	8.25E+15
RAB18	1.56E+15	0	1.32E+16	1.12E+15	1.59E+16	5.15E+15	1.24E+16	8.88E+15
RTN4	2.90E+15	5.65E+15	2.33E+16	4.40E+15	4.66E+15	1.93E+14	2.05E+16	4.29E+16
EIF2B3	1.02E+16	0	8.39E+15	2.12E+15	0	0	3.50E+16	0
CTPS2	4.58E+15	0	1.65E+16	2.84E+16	2.95E+15	0	2.97E+15	0
ABCB10	5.07E+15	0	2.61E+16	4.56E+15	1.53E+16	1.36E+15	9.49E+15	7.07E+15
PLSCR4	7.02E+15	1.23E+16	3.93E+15	5.19E+15	6.23E+15	1.72E+15	5.04E+15	2.69E+15
HEBP1	5.67E+15	0	3.57E+16	9.44E+15	0	0	4.95E+15	0
RAB6B	5.02E+15	2.46E+16	6.52E+15	1.53E+16	0	3.13E+16	8.06E+15	1.07E+16
LANCL2	4.64E+15	0	2.98E+16	2.31E+15	3.17E+15	0	5.15E+15	0
BMP2K	7.91E+15	0	5.94E+15	1.13E+16	5.30E+15	0	2.98E+16	0
ATG3	1.12E+15	0	8.75E+15	6.19E+15	9.98E+15	0	5.20E+15	3.48E+16
MAN2C1	9.81E+14	0	9.41E+15	3.78E+16	7.59E+15	7.68E+14	1.42E+16	5.32E+15
GID8	2.90E+16	0	3.78E+15	0	2.17E+15	0	5.74E+15	0
TOR4A	0	0	0	7.10E+15	1.10E+16	0	3.45E+15	9.68E+15
ARL15	1.55E+16	0	1.16E+16	1.87E+16	6.77E+15	2.98E+16	9.36E+15	6.43E+14
UGGT1	3.81E+15	1.21E+16	3.46E+15	3.57E+16	3.46E+15	1.45E+16	2.74E+16	2.43E+16
ERAP1	8.28E+14	0	3.87E+16	5.97E+15	1.43E+16	4.79E+15	8.16E+15	1.30E+16
GDE1	9.82E+15	7.23E+15	1.32E+16	1.63E+16	1.07E+16	1.07E+16	1.34E+16	0
AHSP	8.81E+15	0	4.24E+15	7.99E+15	4.22E+15	0	1.91E+15	0
IGF2BP1	0	0	0	0	0	0	9.75E+14	0
HSPBP1	0	0	0	0	0	0	2.62E+16	0
EHD3	0	0	0	1.03E+16	0	0	6.38E+15	1.34E+16
C1RL	5.72E+16	0	6.19E+15	2.92E+15	2.09E+15	0	4.17E+15	0
HACD3	6.63E+15	4.20E+15	7.19E+16	8.89E+15	4.37E+16	6.33E+15	6.58E+15	7.58E+15
NDUFA13	2.40E+16	0	0	7.23E+14	1.03E+16	0	1.39E+16	2.48E+15
KCMF1	2.91E+16	8.78E+15	3.61E+15	7.98E+15	2.75E+16	1.27E+16	2.13E+16	6.82E+15
VAPA	4.26E+15	7.01E+15	3.91E+15	4.09E+16	2.83E+16	2.63E+15	3.33E+16	2.77E+16
TMEM14C	6.19E+15	0	1.65E+16	9.53E+15	0	0	8.78E+15	0
ANKFY1	6.36E+15	6.09E+15	9.76E+15	1.12E+16	7.26E+15	0	7.14E+15	0
GRHPR	0	0	2.24E+15	3.03E+16	1.80E+16	0	4.13E+15	7.93E+15
BIN2	5.70E+15	7.24E+15	7.75E+15	1.54E+16	1.06E+16	5.76E+15	7.00E+15	1.25E+16
COPS7A	6.04E+15	0	7.82E+14	0	8.34E+15	0	7.49E+15	0
DNAJB4	2.82E+15	5.09E+15	2.19E+15	5.84E+15	0	0	2.21E+15	0
ADD3	2.85E+15	9.70E+15	2.06E+16	2.21E+16	2.39E+16	7.00E+15	1.98E+16	1.28E+16
NPTN	2.46E+16	3.14E+16	1.29E+16	1.22E+16	1.38E+16	0	1.76E+16	8.88E+15
TES	0	0	0	1.03E+16	0	0	1.14E+16	3.36E+16
LAMTOR3	8.11E+15	0	1.14E+16	6.17E+15	1.05E+16	1.08E+16	5.42E+15	2.69E+16
PCYOX1	4.77E+15	0	9.28E+15	5.43E+15	7.68E+14	6.77E+15	1.32E+16	0
PFDN2	0	0	8.96E+15	0	0	0	1.19E+16	0
ATP6V1H	1.06E+16	0	1.28E+15	6.40E+15	1.74E+16	7.27E+15	1.19E+15	8.20E+15
CD84	2.84E+16	0	0	6.61E+14	2.47E+15	8.58E+15	1.14E+16	1.08E+16
AK3	0	0	0	4.52E+16	0	0	0	2.18E+15
LNPEP	3.39E+15	0	7.94E+15	7.10E+15	7.16E+15	0	1.27E+15	7.53E+14
SH3BGRL2	2.25E+16	4.84E+15	6.44E+15	1.23E+16	8.96E+15	5.27E+15	4.49E+15	6.20E+15
DBNL	6.10E+15	0	5.24E+15	9.76E+15	7.50E+16	0	5.26E+14	9.17E+15
DCTN4	8.68E+15	0	8.29E+15	4.45E+15	6.32E+15	0	5.94E+15	0
STOML2	4.22E+16	0	6.17E+15	1.25E+16	1.55E+16	1.26E+16	7.43E+15	1.11E+15
AGO2	1.52E+16	0	1.30E+16	1.45E+15	1.46E+15	1.23E+15	1.63E+15	6.50E+15
RAB21	7.74E+15	0	1.16E+16	8.65E+14	1.22E+15	2.41E+16	8.93E+15	3.24E+16
MCTS1	0	0	2.15E+16	2.69E+16	3.45E+15	0	2.23E+16	3.37E+15
CORO1C	3.65E+15	5.94E+16	1.45E+16	1.10E+16	6.62E+15	5.94E+15	1.30E+16	1.28E+16
NENF	1.10E+16	0	5.23E+15	9.00E+15	7.54E+15	0	0	0
PSMD13	1.55E+16	7.82E+15	3.50E+16	1.04E+16	1.59E+16	9.99E+15	3.50E+16	7.64E+15
FAF1	4.40E+15	0	5.48E+15	0	0	0	9.64E+14	4.09E+15
ABCG2	4.58E+15	6.71E+15	3.27E+16	3.52E+15	3.91E+15	2.16E+16	2.68E+15	1.13E+16
COPS3	2.38E+16	6.66E+15	5.50E+16	1.32E+16	1.98E+15	7.42E+15	4.25E+16	1.45E+16
MINPP1	7.81E+14	1.75E+16	7.09E+14	5.36E+16	7.54E+15	3.87E+15	6.34E+15	4.27E+15
NSFL1C	1.98E+16	0	2.71E+16	1.25E+16	2.03E+15	3.23E+15	1.80E+16	3.27E+15
PPP6R1	1.43E+16	0	3.44E+16	2.49E+16	9.28E+15	0	6.78E+15	0
PA2G4	5.33E+15	0	4.53E+14	7.22E+15	6.77E+15	4.23E+14	4.20E+15	7.10E+15
RUVBL2	1.60E+16	2.43E+14	2.09E+15	1.09E+16	1.31E+16	5.85E+16	1.80E+15	5.83E+15
HPSE	2.47E+13	0	1.65E+16	9.28E+15	5.13E+15	5.88E+14	3.10E+16	1.47E+15
RUVBL1	3.08E+14	7.87E+15	3.49E+15	1.80E+16	2.74E+16	1.22E+16	2.91E+15	1.47E+16
VDAC3	1.17E+16	7.56E+16	1.15E+14	2.58E+15	3.09E+16	1.50E+15	2.14E+16	3.19E+15
LAMTOR2	1.79E+16	0	1.57E+16	4.32E+15	1.72E+15	1.60E+16	1.26E+16	2.60E+16
CARHSP1	8.86E+15	0	6.70E+15	1.15E+16	5.83E+15	0	3.77E+16	0
DERA	1.13E+16	1.92E+15	9.36E+15	1.21E+16	7.07E+15	2.17E+16	6.90E+14	2.91E+16
CAB39	1.95E+15	1.00E+16	1.76E+16	2.59E+15	2.09E+15	1.03E+16	1.29E+16	1.43E+16
DHRS7	3.51E+14	0	4.82E+14	8.21E+15	3.94E+15	0	3.95E+15	7.48E+15
FIS1	1.43E+15	0	6.73E+15	1.12E+15	1.26E+16	5.12E+15	6.56E+15	8.12E+15
FBXO7	7.10E+15	9.49E+15	1.08E+16	2.94E+16	1.02E+16	2.43E+16	1.25E+13	2.65E+16
TSC22D4	2.18E+16	0	5.81E+15	2.89E+16	2.55E+16	0	4.85E+15	8.95E+15
NEU2	0	0	0	0	4.33E+15	0	0	0
TLN1	1.45E+16	4.68E+15	7.86E+15	4.64E+15	2.09E+11	2.24E+16	1.01E+16	4.59E+15
DAAM1	3.04E+16	1.24E+16	1.87E+16	3.61E+15	2.48E+16	1.45E+15	1.60E+15	2.34E+15
USP15	2.10E+16	9.66E+15	3.01E+16	1.07E+16	2.25E+16	9.08E+14	2.70E+16	6.42E+15
WIPI2	1.45E+16	0	3.07E+15	0	0	0	4.82E+15	0
PPME1	5.79E+15	0	1.01E+16	5.69E+15	4.01E+15	1.71E+16	9.02E+13	7.45E+15
SUPT16H	1.13E+16	4.16E+15	6.06E+15	1.42E+15	0	0	9.18E+15	2.98E+15
PCDHGB6	0	0	0	0	0	3.03E+16	0	0
CD2AP	8.19E+14	0	9.94E+15	4.60E+15	7.73E+15	0	7.67E+15	6.87E+15
LYVE1	2.78E+16	0	4.13E+15	0	0	0	2.28E+14	0
FHOD1	0	0	2.37E+16	2.82E+15	0	2.14E+16	1.40E+16	0
PSAT1	3.10E+16	0	0	0	4.40E+15	0	1.33E+16	4.32E+15
F11R	8.93E+15	1.23E+15	6.88E+15	1.02E+16	6.78E+15	5.86E+16	5.23E+15	8.11E+15
COPG1	1.23E+16	0	0	6.28E+15	6.12E+16	5.38E+15	5.27E+16	2.58E+16
EMILIN1	4.65E+15	0	4.83E+15	1.87E+16	1.20E+16	3.56E+15	5.20E+15	5.93E+15
SLC30A1	6.67E+14	7.80E+15	1.47E+16	1.13E+16	4.14E+15	2.22E+16	8.16E+15	1.60E+15
FCGBP	2.25E+15	4.05E+15	1.93E+16	1.04E+16	3.19E+15	1.84E+16	5.47E+15	2.29E+16
COLEC10	0	0	0	4.21E+15	0	0	5.63E+14	0
