# Supplementary material for: Extracellular vesicles isolated from frozen whole blood show biomarker potential in small intestine neuroendocrine neoplasms
Source: iScience. 2026 Jul 14;29(8):116723. doi: 10.1016/j.isci.2026.116723 (PMC13382587; doi:10.1016/j.isci.2026.116723)
Supplement: Table S9. Unique proteins from each patient detected by mass spectrometry (n = 2), related to Figure 3 [file mmc4.zip › isci_116723_mmc4.csv]

Table S9. Unique proteins from each patient detected by mass spectrometry (n = 2), related to Figure 3
	X222_qEV_1UC	X222_1UC_qEV	X222_qEV	X222_2UC			X274_qEV_1UC	X274_1UC_qEV	X274_qEV	X274_2UC
A2ML1	6.47E+15	0.00E+00	0.00E+00	0.00E+00		ABHD14B	4.50E+15	0.00E+00	2.81E+15	3.23E+16
AKR1B1	0.00E+00	7.57E+15	0.00E+00	5.08E+15		AHNAK	0.00E+00	0.00E+00	1.41E+16	1.56E+16
ALCAM	0.00E+00	0.00E+00	1.25E+16	0.00E+00		AKR1C3	0.00E+00	0.00E+00	3.31E+16	0.00E+00
ARL8A.ARL8B	0.00E+00	0.00E+00	2.79E+16	0.00E+00		ANXA6	0.00E+00	0.00E+00	3.45E+16	4.54E+16
ASAH1	7.46E+16	0.00E+00	0.00E+00	0.00E+00		ARRB1	0.00E+00	0.00E+00	4.18E+13	7.05E+15
ASPH	0.00E+00	0.00E+00	0.00E+00	2.86E+15		BRAT1	5.85E+15	0.00E+00	0.00E+00	6.51E+15
BABAM1	0.00E+00	0.00E+00	1.33E+15	0.00E+00		BST2	3.35E+16	0.00E+00	1.68E+16	1.77E+16
C1QBP	0.00E+00	0.00E+00	0.00E+00	3.70E+16		DENND1A	0.00E+00	0.00E+00	0.00E+00	2.34E+16
CASP3	0.00E+00	0.00E+00	3.21E+15	0.00E+00		EFTUD2	0.00E+00	0.00E+00	0.00E+00	1.69E+16
CDH5	0.00E+00	0.00E+00	4.14E+15	0.00E+00		EIF1AY.EIF1AX.EIF1AX	2.27E+16	0.00E+00	1.47E+15	2.42E+15
CDH6	0.00E+00	0.00E+00	2.53E+15	0.00E+00		GCN1	0.00E+00	0.00E+00	0.00E+00	1.60E+16
CDHR2	0.00E+00	0.00E+00	3.06E+16	0.00E+00		HSDL1	2.01E+16	0.00E+00	0.00E+00	1.53E+16
CDSN	4.88E+16	0.00E+00	0.00E+00	0.00E+00		IGF2BP3	0.00E+00	0.00E+00	3.25E+15	3.92E+15
CHMP7	0.00E+00	0.00E+00	1.12E+16	0.00E+00		IGHD	2.00E+15	0.00E+00	1.95E+16	1.75E+16
CIAPIN1	0.00E+00	0.00E+00	1.30E+16	0.00E+00		IGHV5.10.1	0.00E+00	0.00E+00	0.00E+00	1.86E+16
CPA4	3.02E+16	0.00E+00	0.00E+00	0.00E+00		IGKV2D.29.IGKV2.29	0.00E+00	0.00E+00	9.91E+14	3.57E+16
CPB2	0.00E+00	0.00E+00	1.11E+16	0.00E+00		IGLV9.49	0.00E+00	0.00E+00	1.56E+16	0.00E+00
CRTAC1	0.00E+00	0.00E+00	4.91E+15	0.00E+00		KRT19	9.41E+15	0.00E+00	0.00E+00	0.00E+00
CSTA	1.65E+16	0.00E+00	0.00E+00	0.00E+00		LRRC32	0.00E+00	0.00E+00	0.00E+00	2.87E+16
CSTF2.CSTF2.CSTF2.CSTF2.CSTF2T	0.00E+00	0.00E+00	3.79E+16	0.00E+00		NAXE	0.00E+00	0.00E+00	1.02E+16	0.00E+00
DNAJC5	0.00E+00	0.00E+00	2.03E+16	0.00E+00		NCK1.NCK1.NCK1.NCK1.NCK2.NCK2.NCK2.NCK1.NCK2.NCK1	0.00E+00	0.00E+00	0.00E+00	3.03E+16
EIF4A3	0.00E+00	5.78E+15	6.59E+14	0.00E+00		NF2	8.16E+15	0.00E+00	1.17E+16	1.28E+16
FAM234A	0.00E+00	0.00E+00	1.85E+16	0.00E+00		P2RX1	1.81E+16	0.00E+00	1.25E+16	3.67E+16
FECH	0.00E+00	0.00E+00	2.15E+16	0.00E+00		PDCD10	1.65E+16	0.00E+00	0.00E+00	7.57E+15
FIBP	0.00E+00	0.00E+00	2.88E+15	0.00E+00		PDHB	0.00E+00	0.00E+00	0.00E+00	3.17E+16
FLNB	0.00E+00	8.97E+15	0.00E+00	1.93E+15		PYGL.PYGL.PYGM	0.00E+00	0.00E+00	0.00E+00	1.31E+16
GBF1	0.00E+00	0.00E+00	1.75E+16	0.00E+00		RAB27A	0.00E+00	0.00E+00	0.00E+00	4.98E+16
GIT1	0.00E+00	0.00E+00	2.05E+16	6.11E+15		RBMXL1.RBMX.RBMX.RBMX.RBMX.RBMXL1	0.00E+00	4.89E+13	0.00E+00	0.00E+00
GSDMA	1.84E+16	0.00E+00	0.00E+00	0.00E+00		RPS17.RPS17..RPS17	0.00E+00	0.00E+00	2.74E+16	1.02E+15
H3C1	0.00E+00	0.00E+00	0.00E+00	1.54E+16		RRS1	0.00E+00	0.00E+00	5.87E+16	0.00E+00
HAL	6.86E+15	0.00E+00	0.00E+00	0.00E+00		SFXN1	0.00E+00	0.00E+00	1.46E+16	0.00E+00
HBZ	0.00E+00	0.00E+00	3.29E+15	0.00E+00		SLC2A4	5.95E+15	0.00E+00	2.22E+15	1.39E+16
HNRNPAB	0.00E+00	0.00E+00	7.37E+15	9.66E+15		SPTBN1	0.00E+00	0.00E+00	0.00E+00	3.31E+15
HSPBP1	0.00E+00	0.00E+00	2.62E+16	0.00E+00		TPM2	0.00E+00	0.00E+00	0.00E+00	2.56E+16
IGF2BP1	0.00E+00	0.00E+00	9.75E+14	0.00E+00
IPO11	0.00E+00	0.00E+00	1.09E+16	0.00E+00
IPO4	3.20E+16	0.00E+00	1.95E+16	0.00E+00
IST1	0.00E+00	0.00E+00	2.42E+16	0.00E+00
KLK7	2.68E+16	0.00E+00	0.00E+00	0.00E+00
KPLCE	1.83E+15	0.00E+00	0.00E+00	0.00E+00
KRT80	9.78E+15	0.00E+00	0.00E+00	0.00E+00
LAMC1	0.00E+00	0.00E+00	2.51E+15	0.00E+00
LARS1	0.00E+00	0.00E+00	0.00E+00	2.71E+15
LRPPRC	0.00E+00	2.20E+16	0.00E+00	0.00E+00
MACF1	2.40E+16	0.00E+00	0.00E+00	0.00E+00
MASP2	0.00E+00	0.00E+00	1.06E+15	0.00E+00
MATR3	0.00E+00	0.00E+00	0.00E+00	1.45E+16
MBL2	0.00E+00	0.00E+00	8.20E+15	0.00E+00
MGST3	0.00E+00	0.00E+00	9.15E+14	0.00E+00
MRPL49	0.00E+00	0.00E+00	0.00E+00	2.62E+15
MYO1E	0.00E+00	0.00E+00	5.97E+15	0.00E+00
NCAM1	0.00E+00	0.00E+00	1.16E+16	0.00E+00
NEU2	4.33E+15	0.00E+00	0.00E+00	0.00E+00
NR2E3	2.24E+15	0.00E+00	0.00E+00	0.00E+00
NRP1	0.00E+00	0.00E+00	3.11E+15	0.00E+00
PCDHGB6	0.00E+00	3.03E+16	0.00E+00	0.00E+00
PDE12	0.00E+00	0.00E+00	2.27E+15	0.00E+00
PFDN4	1.98E+16	0.00E+00	1.34E+15	0.00E+00
PHKA2	0.00E+00	0.00E+00	1.95E+16	0.00E+00
PHKB	1.38E+16	0.00E+00	1.92E+16	0.00E+00
PLS3	0.00E+00	0.00E+00	0.00E+00	4.82E+13
PPOX	3.78E+16	0.00E+00	0.00E+00	0.00E+00
PRMT1	1.09E+16	5.70E+15	2.45E+16	4.65E+15
RAB3GAP1	0.00E+00	0.00E+00	2.46E+16	0.00E+00
RACK1	2.37E+16	0.00E+00	2.37E+16	1.56E+16
RBP5	3.09E+16	0.00E+00	4.10E+15	0.00E+00
RNASE2	0.00E+00	0.00E+00	5.06E+16	0.00E+00
RPS14	0.00E+00	0.00E+00	3.25E+16	1.46E+16
RPS6	3.61E+15	0.00E+00	1.97E+16	0.00E+00
RPSA.RPSA2.RPSA.RPSA.RPSA.RPSA.RPSA	0.00E+00	0.00E+00	0.00E+00	5.44E+15
RPTOR	0.00E+00	0.00E+00	2.54E+15	0.00E+00
SAA1	3.40E+16	0.00E+00	6.17E+15	0.00E+00
SAA2	5.71E+15	0.00E+00	9.45E+15	0.00E+00
SBSN	7.16E+15	0.00E+00	0.00E+00	0.00E+00
SERPINA5	0.00E+00	0.00E+00	1.57E+15	0.00E+00
SFRP2	0.00E+00	0.00E+00	0.00E+00	2.10E+16
SKIC3	0.00E+00	0.00E+00	1.37E+16	0.00E+00
SLC43A2	0.00E+00	0.00E+00	1.39E+16	0.00E+00
SLC4A2	0.00E+00	0.00E+00	3.34E+15	0.00E+00
SOD3	0.00E+00	0.00E+00	1.28E+16	0.00E+00
SPTAN1	0.00E+00	6.45E+14	0.00E+00	9.31E+15
SPTLC2	0.00E+00	0.00E+00	2.24E+15	0.00E+00
TBCEL.TECTA.TBCEL.TBCEL	0.00E+00	0.00E+00	2.59E+15	0.00E+00
TGM1	3.69E+16	0.00E+00	0.00E+00	0.00E+00
TMCO1	0.00E+00	0.00E+00	9.84E+15	0.00E+00
TMEM126A	0.00E+00	0.00E+00	3.69E+15	0.00E+00
UBR1	0.00E+00	0.00E+00	1.02E+16	0.00E+00
XRCC6	0.00E+00	0.00E+00	0.00E+00	3.84E+16
YTHDF3.YTHDF3.YTHDF3.YTHDF3.YTHDF1	0.00E+00	5.18E+15	0.00E+00	4.03E+15
ZPBP2	0.00E+00	0.00E+00	1.02E+16	0.00E+00
