# Supplementary material for: Extracellular vesicles isolated from frozen whole blood show biomarker potential in small intestine neuroendocrine neoplasms
Source: iScience. 2026 Jul 14;29(8):116723. doi: 10.1016/j.isci.2026.116723 (PMC13382587; doi:10.1016/j.isci.2026.116723)
Supplement: Table S10. Protein-protein interaction scores for proteins uniquely present in EVs isolated by SEC using STRING DB, related to Figure 3C [file mmc5.zip › isci_116723_mmc5.csv]

Table S10. Protein-protein interaction scores for proteins uniquely present in EVs isolated by SEC using STRING DB, related to Figure 3C
#node1	node2	node1_string_id	node2_string_id	neighborhood_on_chromosome	gene_fusion	phylogenetic_cooccurrence	homology	coexpression	experimentally_determined_interaction	database_annotated	automated_textmining	combined_score
ABRAXAS2	BRCC3	9606.ENSP00000298492	9606.ENSP00000358474	0	0	0	0	0.101	0.991	0.9	0.992	0.999
ACAT1	MVD	9606.ENSP00000265838	9606.ENSP00000301012	0.101	0	0	0	0.298	0	0	0.797	0.861
ACAT1	ACAT2	9606.ENSP00000265838	9606.ENSP00000356015	0	0	0.091	0.898	0.087	0.42	0.9	0.131	0.95
ACAT2	ACAT1	9606.ENSP00000356015	9606.ENSP00000265838	0	0	0.091	0.898	0.087	0.42	0.9	0.131	0.95
ACAT2	MVD	9606.ENSP00000356015	9606.ENSP00000301012	0.101	0	0	0	0.455	0	0	0.781	0.883
ADIPOQ	SGTA	9606.ENSP00000389814	9606.ENSP00000221566	0	0	0	0	0	0.488	0	0.247	0.598
ADIPOQ	LRP1	9606.ENSP00000389814	9606.ENSP00000243077	0	0	0	0	0.042	0	0	0.529	0.529
ADIPOQ	C3	9606.ENSP00000389814	9606.ENSP00000245907	0	0	0	0	0.054	0	0	0.434	0.441
ADIPOQ	STK11	9606.ENSP00000389814	9606.ENSP00000324856	0	0	0	0	0	0	0	0.57	0.57
ADPGK	PGM2L1	9606.ENSP00000312250	9606.ENSP00000298198	0.045	0	0	0	0	0	0.417	0.137	0.477
ARMC8	RANBP10	9606.ENSP00000419413	9606.ENSP00000316589	0	0	0	0	0.088	0.964	0	0.803	0.993
ASPSCR1	FAF2	9606.ENSP00000306625	9606.ENSP00000261942	0	0	0	0	0.056	0.099	0	0.511	0.548
ASPSCR1	FAF1	9606.ENSP00000306625	9606.ENSP00000379457	0	0	0	0	0.049	0.994	0	0.482	0.996
BAG1	SGTA	9606.ENSP00000489189	9606.ENSP00000221566	0	0	0	0	0.042	0	0	0.496	0.497
BAG1	GET4	9606.ENSP00000489189	9606.ENSP00000265857	0	0	0	0	0.082	0	0	0.734	0.745
BAG1	DNAJB4	9606.ENSP00000489189	9606.ENSP00000359799	0	0	0	0	0	0.499	0	0.358	0.665
BAG1	HSPA2	9606.ENSP00000489189	9606.ENSP00000378199	0	0	0	0	0	0.482	0.4	0.251	0.747
BAG1	HSPH1	9606.ENSP00000489189	9606.ENSP00000487365	0	0	0	0	0	0.31	0.9	0.39	0.954
BRCC3	ABRAXAS2	9606.ENSP00000358474	9606.ENSP00000298492	0	0	0	0	0.101	0.991	0.9	0.992	0.999
BRCC3	F8	9606.ENSP00000358474	9606.ENSP00000353393	0	0	0	0	0.127	0	0	0.445	0.494
BRCC3	UCHL3	9606.ENSP00000358474	9606.ENSP00000366819	0	0	0	0	0.131	0.066	0	0.367	0.441
BRCC3	PSMB8	9606.ENSP00000358474	9606.ENSP00000364016	0	0	0	0	0.235	0.372	0	0.161	0.562
BRCC3	OTUB1	9606.ENSP00000358474	9606.ENSP00000444357	0	0	0	0	0.055	0	0	0.557	0.563
C3	ADIPOQ	9606.ENSP00000245907	9606.ENSP00000389814	0	0	0	0	0.054	0	0	0.434	0.441
C3	ELANE	9606.ENSP00000245907	9606.ENSP00000466090	0	0	0	0	0	0.127	0	0.449	0.499
C3	LPCAT3	9606.ENSP00000245907	9606.ENSP00000261407	0	0	0	0	0.051	0	0	0.575	0.579
C3	F8	9606.ENSP00000245907	9606.ENSP00000353393	0	0	0	0	0.068	0	0.54	0.253	0.652
C3	F11	9606.ENSP00000245907	9606.ENSP00000384957	0	0	0	0	0.096	0.127	0.54	0.314	0.717
C3	FCN2	9606.ENSP00000245907	9606.ENSP00000291744	0	0	0	0	0.057	0	0.54	0.705	0.86
C3	MASP1	9606.ENSP00000245907	9606.ENSP00000296280	0	0	0	0	0.067	0.288	0.54	0.817	0.936
C3	CFHR2	9606.ENSP00000245907	9606.ENSP00000356385	0	0	0	0	0.068	0.405	0.5	0.846	0.951
C3	CFP	9606.ENSP00000245907	9606.ENSP00000247153	0	0	0	0	0.113	0.96	0.9	0.999	0.999
C3	CFHR1	9606.ENSP00000245907	9606.ENSP00000314299	0	0	0	0	0.055	0.982	0.5	0.94	0.999
CD163	LRP1	9606.ENSP00000352071	9606.ENSP00000243077	0	0	0	0	0.131	0	0	0.479	0.527
CD163	CFP	9606.ENSP00000352071	9606.ENSP00000247153	0	0	0	0	0.258	0.126	0	0.177	0.42
CD163	LYVE1	9606.ENSP00000352071	9606.ENSP00000256178	0	0	0	0	0.274	0	0	0.502	0.623
CD163	CSF1R	9606.ENSP00000352071	9606.ENSP00000286301	0	0	0	0	0.771	0.045	0	0.702	0.929
CD163	HBB	9606.ENSP00000352071	9606.ENSP00000494175	0	0	0	0	0.139	0	0.5	0.48	0.756
CDC42SE2	HSPA2	9606.ENSP00000427421	9606.ENSP00000378199	0.041	0	0	0	0.238	0.142	0.162	0.07	0.422
CDC42SE2	HSPH1	9606.ENSP00000427421	9606.ENSP00000487365	0.041	0	0	0	0.238	0.142	0.162	0.07	0.422
CFHR1	C3	9606.ENSP00000314299	9606.ENSP00000245907	0	0	0	0	0.055	0.982	0.5	0.94	0.999
CFHR1	CFP	9606.ENSP00000314299	9606.ENSP00000247153	0	0	0	0	0	0.236	0	0.645	0.717
CFHR1	FCN2	9606.ENSP00000314299	9606.ENSP00000291744	0	0	0	0	0.067	0.094	0	0.419	0.465
CFHR1	MASP1	9606.ENSP00000314299	9606.ENSP00000296280	0	0	0	0	0.056	0.046	0	0.436	0.448
CFHR1	CFHR2	9606.ENSP00000314299	9606.ENSP00000356385	0	0	0.049	0.979	0.053	0.781	0.5	0.061	0.89
CFHR2	C3	9606.ENSP00000356385	9606.ENSP00000245907	0	0	0	0	0.068	0.405	0.5	0.846	0.951
CFHR2	CFP	9606.ENSP00000356385	9606.ENSP00000247153	0	0	0	0	0	0	0	0.639	0.639
CFHR2	CFHR1	9606.ENSP00000356385	9606.ENSP00000314299	0	0	0.049	0.979	0.053	0.781	0.5	0.061	0.89
CFP	C3	9606.ENSP00000247153	9606.ENSP00000245907	0	0	0	0	0.113	0.96	0.9	0.999	0.999
CFP	CD163	9606.ENSP00000247153	9606.ENSP00000352071	0	0	0	0	0.258	0.126	0	0.177	0.42
CFP	ELANE	9606.ENSP00000247153	9606.ENSP00000466090	0	0	0	0	0.097	0.302	0	0.224	0.469
CFP	CFHR2	9606.ENSP00000247153	9606.ENSP00000356385	0	0	0	0	0	0	0	0.639	0.639
CFP	FCN2	9606.ENSP00000247153	9606.ENSP00000291744	0	0	0	0	0.106	0.091	0	0.659	0.698
CFP	MASP1	9606.ENSP00000247153	9606.ENSP00000296280	0	0	0	0	0.044	0.125	0	0.675	0.704
CFP	CFHR1	9606.ENSP00000247153	9606.ENSP00000314299	0	0	0	0	0	0.236	0	0.645	0.717
CNDP1	PEPD	9606.ENSP00000351682	9606.ENSP00000244137	0.057	0	0	0	0.087	0.096	0	0.582	0.631
CSF1R	KRAS	9606.ENSP00000286301	9606.ENSP00000256078	0	0	0	0	0.055	0.071	0.5	0.509	0.755
CSF1R	LYVE1	9606.ENSP00000286301	9606.ENSP00000256178	0	0	0	0	0.205	0.052	0	0.457	0.555
CSF1R	TGFBI	9606.ENSP00000286301	9606.ENSP00000416330	0	0	0	0	0.303	0	0	0.233	0.443
CSF1R	STAT5A	9606.ENSP00000286301	9606.ENSP00000341208	0	0	0	0	0.13	0.079	0	0.418	0.492
CSF1R	CD163	9606.ENSP00000286301	9606.ENSP00000352071	0	0	0	0	0.771	0.045	0	0.702	0.929
CUL5	RBX1	9606.ENSP00000376808	9606.ENSP00000216225	0	0	0	0	0.057	0.988	0.9	0.998	0.999
CUL5	DCUN1D1	9606.ENSP00000376808	9606.ENSP00000292782	0	0	0	0	0.313	0.794	0	0.575	0.934
CUL5	NAE1	9606.ENSP00000376808	9606.ENSP00000351990	0	0	0	0	0.093	0	0.5	0.586	0.796
DCAF6	RBX1	9606.ENSP00000356814	9606.ENSP00000216225	0	0	0	0	0.055	0.048	0.9	0.218	0.92
DCAF6	DCUN1D1	9606.ENSP00000356814	9606.ENSP00000292782	0	0	0	0	0.106	0	0.5	0.067	0.546
DCAF6	NAE1	9606.ENSP00000356814	9606.ENSP00000351990	0	0	0	0	0.076	0	0.5	0.115	0.555
DCTN6	IQGAP1	9606.ENSP00000221114	9606.ENSP00000268182	0	0	0	0	0.049	0	0	0.42	0.425
DCUN1D1	RBX1	9606.ENSP00000292782	9606.ENSP00000216225	0	0	0	0	0.084	0.969	0.5	0.926	0.998
DCUN1D1	DCAF6	9606.ENSP00000292782	9606.ENSP00000356814	0	0	0	0	0.106	0	0.5	0.067	0.546
DCUN1D1	NAE1	9606.ENSP00000292782	9606.ENSP00000351990	0	0	0	0	0.073	0.071	0.5	0.721	0.864
DCUN1D1	CUL5	9606.ENSP00000292782	9606.ENSP00000376808	0	0	0	0	0.313	0.794	0	0.575	0.934
DNAJA4	DNAJB4	9606.ENSP00000378324	9606.ENSP00000359799	0	0	0.126	0.802	0.255	0.301	0	0.477	0.73
DNAJA4	HSPA2	9606.ENSP00000378324	9606.ENSP00000378199	0.041	0	0.402	0	0.247	0.274	0.563	0.259	0.874
DNAJA4	HSPH1	9606.ENSP00000378324	9606.ENSP00000487365	0.041	0	0.206	0	0.313	0.331	0.162	0.495	0.817
DNAJB4	BAG1	9606.ENSP00000359799	9606.ENSP00000489189	0	0	0	0	0	0.499	0	0.358	0.665
DNAJB4	DNAJA4	9606.ENSP00000359799	9606.ENSP00000378324	0	0	0.126	0.802	0.255	0.301	0	0.477	0.73
DNAJB4	HSPA2	9606.ENSP00000359799	9606.ENSP00000378199	0.041	0	0.399	0	0.262	0.527	0.162	0.231	0.84
DNAJB4	HSPH1	9606.ENSP00000359799	9606.ENSP00000487365	0.041	0	0.258	0	0.273	0.864	0.162	0.543	0.967
DPM1	GYS1	9606.ENSP00000360638	9606.ENSP00000317904	0.061	0	0	0	0.142	0.048	0.218	0.164	0.407
DPM1	GMPPA	9606.ENSP00000360638	9606.ENSP00000350949	0.095	0	0	0	0.118	0.067	0	0.533	0.605
EFEMP1	SGTA	9606.ENSP00000378058	9606.ENSP00000221566	0	0	0	0	0	0.642	0	0.044	0.643
EIF2B3	FCSK	9606.ENSP00000353575	9606.ENSP00000288078	0.111	0	0	0	0.208	0	0	0.253	0.428
EIF2B3	PGM2L1	9606.ENSP00000353575	9606.ENSP00000298198	0.079	0	0	0	0.244	0	0.352	0.181	0.581
EIF2B3	GYS1	9606.ENSP00000353575	9606.ENSP00000317904	0.057	0	0	0	0.202	0.086	0.248	0.238	0.534
EIF3J	RPL13A	9606.ENSP00000261868	9606.ENSP00000375730	0	0	0	0	0.088	0	0.5	0	0.524
EIF3J	GSPT1	9606.ENSP00000261868	9606.ENSP00000398131	0	0	0	0	0.25	0.185	0	0.357	0.573
EIF3J	RPS8	9606.ENSP00000261868	9606.ENSP00000379888	0	0	0	0	0.119	0.955	0	0.163	0.964
ELANE	C3	9606.ENSP00000466090	9606.ENSP00000245907	0	0	0	0	0	0.127	0	0.449	0.499
ELANE	CFP	9606.ENSP00000466090	9606.ENSP00000247153	0	0	0	0	0.097	0.302	0	0.224	0.469
EPS15	RAB5A	9606.ENSP00000360798	9606.ENSP00000273047	0	0	0	0	0.06	0	0	0.627	0.634
EZR	KRAS	9606.ENSP00000338934	9606.ENSP00000256078	0	0	0	0	0.062	0.151	0	0.353	0.44
EZR	IQGAP1	9606.ENSP00000338934	9606.ENSP00000268182	0	0	0	0	0.14	0.295	0	0.907	0.938
F11	C3	9606.ENSP00000384957	9606.ENSP00000245907	0	0	0	0	0.096	0.127	0.54	0.314	0.717
F11	FCN2	9606.ENSP00000384957	9606.ENSP00000291744	0	0	0	0	0.081	0	0.54	0.159	0.613
F11	MASP1	9606.ENSP00000384957	9606.ENSP00000296280	0	0	0.118	0.599	0.105	0	0.54	0.166	0.657
F11	F8	9606.ENSP00000384957	9606.ENSP00000353393	0	0	0	0	0.055	0.076	0.54	0.925	0.966
F8	LRP1	9606.ENSP00000353393	9606.ENSP00000243077	0	0	0	0	0	0.292	0	0.342	0.514
F8	C3	9606.ENSP00000353393	9606.ENSP00000245907	0	0	0	0	0.068	0	0.54	0.253	0.652
F8	FCN2	9606.ENSP00000353393	9606.ENSP00000291744	0	0	0	0	0.055	0	0.54	0.115	0.581
F8	MASP1	9606.ENSP00000353393	9606.ENSP00000296280	0	0	0	0	0	0.045	0.54	0.131	0.585
F8	BRCC3	9606.ENSP00000353393	9606.ENSP00000358474	0	0	0	0	0.127	0	0	0.445	0.494
F8	LMAN2L	9606.ENSP00000353393	9606.ENSP00000366280	0	0	0	0	0	0	0.5	0.111	0.536
F8	F11	9606.ENSP00000353393	9606.ENSP00000384957	0	0	0	0	0.055	0.076	0.54	0.925	0.966
FAF1	FAF2	9606.ENSP00000379457	9606.ENSP00000261942	0	0	0	0.647	0.049	0.097	0.72	0.242	0.793
FAF1	ASPSCR1	9606.ENSP00000379457	9606.ENSP00000306625	0	0	0	0	0.049	0.994	0	0.482	0.996
FAF2	IQGAP1	9606.ENSP00000261942	9606.ENSP00000268182	0	0	0	0	0.061	0	0.4	0.043	0.413
FAF2	ASPSCR1	9606.ENSP00000261942	9606.ENSP00000306625	0	0	0	0	0.056	0.099	0	0.511	0.548
FAF2	GET4	9606.ENSP00000261942	9606.ENSP00000265857	0	0	0	0	0.085	0.292	0	0.4	0.577
FAF2	FAF1	9606.ENSP00000261942	9606.ENSP00000379457	0	0	0	0.647	0.049	0.097	0.72	0.242	0.793
FCN2	LRP1	9606.ENSP00000291744	9606.ENSP00000243077	0	0	0	0	0.045	0.405	0	0.194	0.502
FCN2	C3	9606.ENSP00000291744	9606.ENSP00000245907	0	0	0	0	0.057	0	0.54	0.705	0.86
FCN2	CFP	9606.ENSP00000291744	9606.ENSP00000247153	0	0	0	0	0.106	0.091	0	0.659	0.698
FCN2	CFHR1	9606.ENSP00000291744	9606.ENSP00000314299	0	0	0	0	0.067	0.094	0	0.419	0.465
FCN2	SFTPB	9606.ENSP00000291744	9606.ENSP00000499683	0	0	0	0	0.042	0	0	0.562	0.562
FCN2	F8	9606.ENSP00000291744	9606.ENSP00000353393	0	0	0	0	0.055	0	0.54	0.115	0.581
FCN2	F11	9606.ENSP00000291744	9606.ENSP00000384957	0	0	0	0	0.081	0	0.54	0.159	0.613
FCN2	MASP1	9606.ENSP00000291744	9606.ENSP00000296280	0	0	0	0	0.072	0.794	0.72	0.997	0.999
FCSK	EIF2B3	9606.ENSP00000288078	9606.ENSP00000353575	0.111	0	0	0	0.208	0	0	0.253	0.428
FCSK	GMPPA	9606.ENSP00000288078	9606.ENSP00000350949	0.111	0	0	0	0.207	0	0	0.474	0.597
FIG4	WIPI2	9606.ENSP00000230124	9606.ENSP00000288828	0	0	0	0	0.047	0.16	0	0.419	0.494
GDI1	RAB5A	9606.ENSP00000394071	9606.ENSP00000273047	0	0	0	0	0.093	0.731	0.5	0.475	0.927
GDI1	RABGGTA	9606.ENSP00000394071	9606.ENSP00000382341	0	0	0	0	0.049	0.093	0	0.364	0.404
GET4	SGTA	9606.ENSP00000265857	9606.ENSP00000221566	0	0	0	0	0.153	0.85	0.54	0.994	0.999
GET4	FAF2	9606.ENSP00000265857	9606.ENSP00000261942	0	0	0	0	0.085	0.292	0	0.4	0.577
GET4	BAG1	9606.ENSP00000265857	9606.ENSP00000489189	0	0	0	0	0.082	0	0	0.734	0.745
GMPPA	FCSK	9606.ENSP00000350949	9606.ENSP00000288078	0.111	0	0	0	0.207	0	0	0.474	0.597
GMPPA	PGM2L1	9606.ENSP00000350949	9606.ENSP00000298198	0.079	0	0	0	0.244	0	0.352	0.181	0.581
GMPPA	GYS1	9606.ENSP00000350949	9606.ENSP00000317904	0.057	0	0	0	0.211	0.086	0.248	0.159	0.492
GMPPA	DPM1	9606.ENSP00000350949	9606.ENSP00000360638	0.095	0	0	0	0.118	0.067	0	0.533	0.605
GSPT1	EIF3J	9606.ENSP00000398131	9606.ENSP00000261868	0	0	0	0	0.25	0.185	0	0.357	0.573
GSPT1	RPL13A	9606.ENSP00000398131	9606.ENSP00000375730	0	0	0	0	0.174	0.846	0.5	0.075	0.933
GSPT1	RPS8	9606.ENSP00000398131	9606.ENSP00000379888	0	0	0	0	0.15	0.84	0.5	0	0.926
GSPT1	HSPH1	9606.ENSP00000398131	9606.ENSP00000487365	0	0	0	0	0.271	0.126	0	0.157	0.416
GYS1	PGM2L1	9606.ENSP00000317904	9606.ENSP00000298198	0.054	0	0	0	0.107	0	0.275	0.154	0.412
GYS1	DPM1	9606.ENSP00000317904	9606.ENSP00000360638	0.061	0	0	0	0.142	0.048	0.218	0.164	0.407
GYS1	GMPPA	9606.ENSP00000317904	9606.ENSP00000350949	0.057	0	0	0	0.211	0.086	0.248	0.159	0.492
GYS1	EIF2B3	9606.ENSP00000317904	9606.ENSP00000353575	0.057	0	0	0	0.202	0.086	0.248	0.238	0.534
HBB	LRP1	9606.ENSP00000494175	9606.ENSP00000243077	0	0	0	0	0	0	0.5	0.091	0.526
HBB	CD163	9606.ENSP00000494175	9606.ENSP00000352071	0	0	0	0	0.139	0	0.5	0.48	0.756
HGFAC	SPP2	9606.ENSP00000421801	9606.ENSP00000168148	0	0	0	0	0.274	0	0	0.22	0.409
HSPA2	DNAJB4	9606.ENSP00000378199	9606.ENSP00000359799	0.041	0	0.399	0	0.262	0.527	0.162	0.231	0.84
HSPA2	CDC42SE2	9606.ENSP00000378199	9606.ENSP00000427421	0.041	0	0	0	0.238	0.142	0.162	0.07	0.422
HSPA2	BAG1	9606.ENSP00000378199	9606.ENSP00000489189	0	0	0	0	0	0.482	0.4	0.251	0.747
HSPA2	DNAJA4	9606.ENSP00000378199	9606.ENSP00000378324	0.041	0	0.402	0	0.247	0.274	0.563	0.259	0.874
HSPA2	HSPH1	9606.ENSP00000378199	9606.ENSP00000487365	0	0	0.169	0.718	0.177	0.772	0.4	0.138	0.905
HSPH1	SGTA	9606.ENSP00000487365	9606.ENSP00000221566	0	0	0	0	0.095	0.18	0	0.984	0.987
HSPH1	DNAJB4	9606.ENSP00000487365	9606.ENSP00000359799	0.041	0	0.258	0	0.273	0.864	0.162	0.543	0.967
HSPH1	HSPA2	9606.ENSP00000487365	9606.ENSP00000378199	0	0	0.169	0.718	0.177	0.772	0.4	0.138	0.905
HSPH1	DNAJA4	9606.ENSP00000487365	9606.ENSP00000378324	0.041	0	0.206	0	0.313	0.331	0.162	0.495	0.817
HSPH1	GSPT1	9606.ENSP00000487365	9606.ENSP00000398131	0	0	0	0	0.271	0.126	0	0.157	0.416
HSPH1	CDC42SE2	9606.ENSP00000487365	9606.ENSP00000427421	0.041	0	0	0	0.238	0.142	0.162	0.07	0.422
HSPH1	BAG1	9606.ENSP00000487365	9606.ENSP00000489189	0	0	0	0	0	0.31	0.9	0.39	0.954
IQGAP1	DCTN6	9606.ENSP00000268182	9606.ENSP00000221114	0	0	0	0	0.049	0	0	0.42	0.425
IQGAP1	KRAS	9606.ENSP00000268182	9606.ENSP00000256078	0	0	0	0	0.06	0.168	0.5	0.511	0.783
IQGAP1	FAF2	9606.ENSP00000268182	9606.ENSP00000261942	0	0	0	0	0.061	0	0.4	0.043	0.413
IQGAP1	MRAS	9606.ENSP00000268182	9606.ENSP00000289104	0	0	0	0	0.061	0.135	0	0.53	0.585
IQGAP1	EZR	9606.ENSP00000268182	9606.ENSP00000338934	0	0	0	0	0.14	0.295	0	0.907	0.938
KRAS	ZC3HAV1	9606.ENSP00000256078	9606.ENSP00000242351	0	0	0	0	0.049	0.073	0.4	0.111	0.466
KRAS	EZR	9606.ENSP00000256078	9606.ENSP00000338934	0	0	0	0	0.062	0.151	0	0.353	0.44
KRAS	PPP2R5D	9606.ENSP00000256078	9606.ENSP00000417963	0	0	0	0	0.058	0.069	0.4	0.063	0.441
KRAS	STAT5A	9606.ENSP00000256078	9606.ENSP00000341208	0	0	0	0	0	0.063	0	0.46	0.473
KRAS	RANBP10	9606.ENSP00000256078	9606.ENSP00000316589	0	0	0	0	0.055	0	0.5	0	0.507
KRAS	RAB5A	9606.ENSP00000256078	9606.ENSP00000273047	0	0	0.102	0.793	0.139	0.074	0	0.401	0.514
KRAS	CSF1R	9606.ENSP00000256078	9606.ENSP00000286301	0	0	0	0	0.055	0.071	0.5	0.509	0.755
KRAS	IQGAP1	9606.ENSP00000256078	9606.ENSP00000268182	0	0	0	0	0.06	0.168	0.5	0.511	0.783
KRAS	STK11	9606.ENSP00000256078	9606.ENSP00000324856	0	0	0	0	0.054	0.09	0	0.872	0.88
LMAN2L	F8	9606.ENSP00000366280	9606.ENSP00000353393	0	0	0	0	0	0	0.5	0.111	0.536
LPCAT3	C3	9606.ENSP00000261407	9606.ENSP00000245907	0	0	0	0	0.051	0	0	0.575	0.579
LRP1	FCN2	9606.ENSP00000243077	9606.ENSP00000291744	0	0	0	0	0.045	0.405	0	0.194	0.502
LRP1	F8	9606.ENSP00000243077	9606.ENSP00000353393	0	0	0	0	0	0.292	0	0.342	0.514
LRP1	HBB	9606.ENSP00000243077	9606.ENSP00000494175	0	0	0	0	0	0	0.5	0.091	0.526
LRP1	CD163	9606.ENSP00000243077	9606.ENSP00000352071	0	0	0	0	0.131	0	0	0.479	0.527
LRP1	ADIPOQ	9606.ENSP00000243077	9606.ENSP00000389814	0	0	0	0	0.042	0	0	0.529	0.529
LYVE1	CSF1R	9606.ENSP00000256178	9606.ENSP00000286301	0	0	0	0	0.205	0.052	0	0.457	0.555
LYVE1	CD163	9606.ENSP00000256178	9606.ENSP00000352071	0	0	0	0	0.274	0	0	0.502	0.623
MASP1	C3	9606.ENSP00000296280	9606.ENSP00000245907	0	0	0	0	0.067	0.288	0.54	0.817	0.936
MASP1	CFP	9606.ENSP00000296280	9606.ENSP00000247153	0	0	0	0	0.044	0.125	0	0.675	0.704
MASP1	FCN2	9606.ENSP00000296280	9606.ENSP00000291744	0	0	0	0	0.072	0.794	0.72	0.997	0.999
MASP1	CFHR1	9606.ENSP00000296280	9606.ENSP00000314299	0	0	0	0	0.056	0.046	0	0.436	0.448
MASP1	F8	9606.ENSP00000296280	9606.ENSP00000353393	0	0	0	0	0	0.045	0.54	0.131	0.585
MASP1	F11	9606.ENSP00000296280	9606.ENSP00000384957	0	0	0.118	0.599	0.105	0	0.54	0.166	0.657
MRAS	IQGAP1	9606.ENSP00000289104	9606.ENSP00000268182	0	0	0	0	0.061	0.135	0	0.53	0.585
MVD	ACAT1	9606.ENSP00000301012	9606.ENSP00000265838	0.101	0	0	0	0.298	0	0	0.797	0.861
MVD	ACAT2	9606.ENSP00000301012	9606.ENSP00000356015	0.101	0	0	0	0.455	0	0	0.781	0.883
NACA	RPL13A	9606.ENSP00000448035	9606.ENSP00000375730	0	0	0	0	0.818	0.837	0	0	0.969
NACA	RPS8	9606.ENSP00000448035	9606.ENSP00000379888	0	0	0	0	0.904	0.071	0	0.11	0.914
NADSYN1	QSOX2	9606.ENSP00000326424	9606.ENSP00000351536	0	0	0	0	0.047	0	0	0.421	0.424
NAE1	RBX1	9606.ENSP00000351990	9606.ENSP00000216225	0	0	0	0	0.088	0.055	0.5	0.741	0.873
NAE1	RAB5A	9606.ENSP00000351990	9606.ENSP00000273047	0	0	0	0	0.062	0.045	0	0.481	0.495
NAE1	DCUN1D1	9606.ENSP00000351990	9606.ENSP00000292782	0	0	0	0	0.073	0.071	0.5	0.721	0.864
NAE1	RANGAP1	9606.ENSP00000351990	9606.ENSP00000401470	0	0	0	0	0.065	0	0	0.386	0.402
NAE1	DCAF6	9606.ENSP00000351990	9606.ENSP00000356814	0	0	0	0	0.076	0	0.5	0.115	0.555
NAE1	UCHL3	9606.ENSP00000351990	9606.ENSP00000366819	0	0	0	0	0.138	0.059	0.5	0.45	0.747
NAE1	CUL5	9606.ENSP00000351990	9606.ENSP00000376808	0	0	0	0	0.093	0	0.5	0.586	0.796
NCAPG	SMC2	9606.ENSP00000251496	9606.ENSP00000286398	0	0	0	0	0.875	0.993	0.9	0.873	0.999
NCSTN	VASN	9606.ENSP00000294785	9606.ENSP00000306864	0	0	0	0	0.042	0.588	0	0.079	0.605
OTUB1	BRCC3	9606.ENSP00000444357	9606.ENSP00000358474	0	0	0	0	0.055	0	0	0.557	0.563
OTUB1	UCHL3	9606.ENSP00000444357	9606.ENSP00000366819	0	0	0	0	0.098	0.292	0	0.613	0.731
PEPD	PREP	9606.ENSP00000244137	9606.ENSP00000499089	0.042	0	0	0	0.092	0	0	0.509	0.535
PEPD	CNDP1	9606.ENSP00000244137	9606.ENSP00000351682	0.057	0	0	0	0.087	0.096	0	0.582	0.631
PFDN2	PSMG2	9606.ENSP00000356989	9606.ENSP00000325919	0	0	0	0	0.055	0	0.54	0.083	0.566
PFDN2	RPS8	9606.ENSP00000356989	9606.ENSP00000379888	0	0	0	0	0.464	0	0	0	0.463
PFDN2	PFDN5	9606.ENSP00000356989	9606.ENSP00000447942	0	0	0	0	0.605	0.997	0.9	0.911	0.999
PFDN5	RBX1	9606.ENSP00000447942	9606.ENSP00000216225	0	0	0	0	0.537	0	0	0.08	0.557
PFDN5	PFDN2	9606.ENSP00000447942	9606.ENSP00000356989	0	0	0	0	0.605	0.997	0.9	0.911	0.999
PFDN5	RPL13A	9606.ENSP00000447942	9606.ENSP00000375730	0	0	0	0	0.413	0	0	0.175	0.495
PFDN5	RPS8	9606.ENSP00000447942	9606.ENSP00000379888	0	0	0	0	0.47	0.067	0	0.074	0.502
PGM2L1	GYS1	9606.ENSP00000298198	9606.ENSP00000317904	0.054	0	0	0	0.107	0	0.275	0.154	0.412
PGM2L1	ADPGK	9606.ENSP00000298198	9606.ENSP00000312250	0.045	0	0	0	0	0	0.417	0.137	0.477
PGM2L1	EIF2B3	9606.ENSP00000298198	9606.ENSP00000353575	0.079	0	0	0	0.244	0	0.352	0.181	0.581
PGM2L1	GMPPA	9606.ENSP00000298198	9606.ENSP00000350949	0.079	0	0	0	0.244	0	0.352	0.181	0.581
PPP2R5D	RBX1	9606.ENSP00000417963	9606.ENSP00000216225	0	0	0	0	0.063	0	0.5	0	0.511
PPP2R5D	KRAS	9606.ENSP00000417963	9606.ENSP00000256078	0	0	0	0	0.058	0.069	0.4	0.063	0.441
PPP6R2	PPP6R3	9606.ENSP00000478417	9606.ENSP00000377390	0	0	0.067	0.931	0.056	0	0	0.502	0.523
PPP6R3	PPP6R2	9606.ENSP00000377390	9606.ENSP00000478417	0	0	0.067	0.931	0.056	0	0	0.502	0.523
PREP	PEPD	9606.ENSP00000499089	9606.ENSP00000244137	0.042	0	0	0	0.092	0	0	0.509	0.535
PSMB8	RBX1	9606.ENSP00000364016	9606.ENSP00000216225	0	0	0	0	0.113	0	0.5	0.174	0.601
PSMB8	PSMG3	9606.ENSP00000364016	9606.ENSP00000288607	0	0	0	0	0.108	0.063	0	0.371	0.428
PSMB8	PSMG2	9606.ENSP00000364016	9606.ENSP00000325919	0	0	0	0	0.123	0.737	0	0.516	0.878
PSMB8	BRCC3	9606.ENSP00000364016	9606.ENSP00000358474	0	0	0	0	0.235	0.372	0	0.161	0.562
PSMB8	UCHL3	9606.ENSP00000364016	9606.ENSP00000366819	0	0	0	0	0.073	0	0.5	0.125	0.559
PSMB8	TAPBP	9606.ENSP00000364016	9606.ENSP00000404833	0	0	0	0	0.41	0.071	0	0.854	0.913
PSMG2	PSMG3	9606.ENSP00000325919	9606.ENSP00000288607	0	0	0	0	0.083	0.848	0	0.788	0.968
PSMG2	PFDN2	9606.ENSP00000325919	9606.ENSP00000356989	0	0	0	0	0.055	0	0.54	0.083	0.566
PSMG2	PSMB8	9606.ENSP00000325919	9606.ENSP00000364016	0	0	0	0	0.123	0.737	0	0.516	0.878
PSMG3	PSMB8	9606.ENSP00000288607	9606.ENSP00000364016	0	0	0	0	0.108	0.063	0	0.371	0.428
PSMG3	PSMG2	9606.ENSP00000288607	9606.ENSP00000325919	0	0	0	0	0.083	0.848	0	0.788	0.968
QSOX2	NADSYN1	9606.ENSP00000351536	9606.ENSP00000326424	0	0	0	0	0.047	0	0	0.421	0.424
RAB5A	VPS25	9606.ENSP00000273047	9606.ENSP00000253794	0	0	0	0	0.067	0	0	0.546	0.558
RAB5A	KRAS	9606.ENSP00000273047	9606.ENSP00000256078	0	0	0.102	0.793	0.139	0.074	0	0.401	0.514
RAB5A	WIPI2	9606.ENSP00000273047	9606.ENSP00000288828	0	0	0	0	0.122	0.061	0	0.365	0.431
RAB5A	NAE1	9606.ENSP00000273047	9606.ENSP00000351990	0	0	0	0	0.062	0.045	0	0.481	0.495
RAB5A	STMN1	9606.ENSP00000273047	9606.ENSP00000410452	0	0	0	0	0.042	0.109	0	0.462	0.501
RAB5A	EPS15	9606.ENSP00000273047	9606.ENSP00000360798	0	0	0	0	0.06	0	0	0.627	0.634
RAB5A	SNX2	9606.ENSP00000273047	9606.ENSP00000368831	0	0	0	0	0.138	0.108	0	0.65	0.708
RAB5A	USP6NL	9606.ENSP00000273047	9606.ENSP00000277575	0	0	0	0	0.049	0.071	0	0.77	0.779
RAB5A	RABGGTA	9606.ENSP00000273047	9606.ENSP00000382341	0	0	0	0	0.055	0.599	0.5	0.247	0.838
RAB5A	GDI1	9606.ENSP00000273047	9606.ENSP00000394071	0	0	0	0	0.093	0.731	0.5	0.475	0.927
RABGGTA	RAB5A	9606.ENSP00000382341	9606.ENSP00000273047	0	0	0	0	0.055	0.599	0.5	0.247	0.838
RABGGTA	GDI1	9606.ENSP00000382341	9606.ENSP00000394071	0	0	0	0	0.049	0.093	0	0.364	0.404
RANBP10	KRAS	9606.ENSP00000316589	9606.ENSP00000256078	0	0	0	0	0.055	0	0.5	0	0.507
RANBP10	ARMC8	9606.ENSP00000316589	9606.ENSP00000419413	0	0	0	0	0.088	0.964	0	0.803	0.993
RANGAP1	NAE1	9606.ENSP00000401470	9606.ENSP00000351990	0	0	0	0	0.065	0	0	0.386	0.402
RBX1	PPP2R5D	9606.ENSP00000216225	9606.ENSP00000417963	0	0	0	0	0.063	0	0.5	0	0.511
RBX1	PFDN5	9606.ENSP00000216225	9606.ENSP00000447942	0	0	0	0	0.537	0	0	0.08	0.557
RBX1	PSMB8	9606.ENSP00000216225	9606.ENSP00000364016	0	0	0	0	0.113	0	0.5	0.174	0.601
RBX1	NAE1	9606.ENSP00000216225	9606.ENSP00000351990	0	0	0	0	0.088	0.055	0.5	0.741	0.873
RBX1	DCAF6	9606.ENSP00000216225	9606.ENSP00000356814	0	0	0	0	0.055	0.048	0.9	0.218	0.92
RBX1	DCUN1D1	9606.ENSP00000216225	9606.ENSP00000292782	0	0	0	0	0.084	0.969	0.5	0.926	0.998
RBX1	CUL5	9606.ENSP00000216225	9606.ENSP00000376808	0	0	0	0	0.057	0.988	0.9	0.998	0.999
RELN	STK11	9606.ENSP00000392423	9606.ENSP00000324856	0	0	0	0	0	0	0	0.58	0.58
RPL13A	EIF3J	9606.ENSP00000375730	9606.ENSP00000261868	0	0	0	0	0.088	0	0.5	0	0.524
RPL13A	SEC11A	9606.ENSP00000375730	9606.ENSP00000452697	0.041	0	0	0	0.17	0	0.4	0	0.48
RPL13A	PFDN5	9606.ENSP00000375730	9606.ENSP00000447942	0	0	0	0	0.413	0	0	0.175	0.495
RPL13A	GSPT1	9606.ENSP00000375730	9606.ENSP00000398131	0	0	0	0	0.174	0.846	0.5	0.075	0.933
RPL13A	NACA	9606.ENSP00000375730	9606.ENSP00000448035	0	0	0	0	0.818	0.837	0	0	0.969
RPL13A	RPS8	9606.ENSP00000375730	9606.ENSP00000379888	0	0	0	0	0.975	0.978	0.5	0.593	0.999
RPS8	EIF3J	9606.ENSP00000379888	9606.ENSP00000261868	0	0	0	0	0.119	0.955	0	0.163	0.964
RPS8	PFDN2	9606.ENSP00000379888	9606.ENSP00000356989	0	0	0	0	0.464	0	0	0	0.463
RPS8	RPL13A	9606.ENSP00000379888	9606.ENSP00000375730	0	0	0	0	0.975	0.978	0.5	0.593	0.999
RPS8	TMEM14C	9606.ENSP00000379888	9606.ENSP00000444561	0	0	0	0	0.072	0	0	0.394	0.414
RPS8	SEC11A	9606.ENSP00000379888	9606.ENSP00000452697	0	0	0	0	0.096	0	0.4	0	0.434
RPS8	PFDN5	9606.ENSP00000379888	9606.ENSP00000447942	0	0	0	0	0.47	0.067	0	0.074	0.502
RPS8	NACA	9606.ENSP00000379888	9606.ENSP00000448035	0	0	0	0	0.904	0.071	0	0.11	0.914
RPS8	GSPT1	9606.ENSP00000379888	9606.ENSP00000398131	0	0	0	0	0.15	0.84	0.5	0	0.926
SEC11A	RPL13A	9606.ENSP00000452697	9606.ENSP00000375730	0.041	0	0	0	0.17	0	0.4	0	0.48
SEC11A	RPS8	9606.ENSP00000452697	9606.ENSP00000379888	0	0	0	0	0.096	0	0.4	0	0.434
SFTPB	FCN2	9606.ENSP00000499683	9606.ENSP00000291744	0	0	0	0	0.042	0	0	0.562	0.562
SGTA	BAG1	9606.ENSP00000221566	9606.ENSP00000489189	0	0	0	0	0.042	0	0	0.496	0.497
SGTA	ADIPOQ	9606.ENSP00000221566	9606.ENSP00000389814	0	0	0	0	0	0.488	0	0.247	0.598
SGTA	EFEMP1	9606.ENSP00000221566	9606.ENSP00000378058	0	0	0	0	0	0.642	0	0.044	0.643
SGTA	HSPH1	9606.ENSP00000221566	9606.ENSP00000487365	0	0	0	0	0.095	0.18	0	0.984	0.987
SGTA	GET4	9606.ENSP00000221566	9606.ENSP00000265857	0	0	0	0	0.153	0.85	0.54	0.994	0.999
SMC2	NCAPG	9606.ENSP00000286398	9606.ENSP00000251496	0	0	0	0	0.875	0.993	0.9	0.873	0.999
SNX2	RAB5A	9606.ENSP00000368831	9606.ENSP00000273047	0	0	0	0	0.138	0.108	0	0.65	0.708
SPP2	HGFAC	9606.ENSP00000168148	9606.ENSP00000421801	0	0	0	0	0.274	0	0	0.22	0.409
STAT5A	KRAS	9606.ENSP00000341208	9606.ENSP00000256078	0	0	0	0	0	0.063	0	0.46	0.473
STAT5A	CSF1R	9606.ENSP00000341208	9606.ENSP00000286301	0	0	0	0	0.13	0.079	0	0.418	0.492
STK11	KRAS	9606.ENSP00000324856	9606.ENSP00000256078	0	0	0	0	0.054	0.09	0	0.872	0.88
STK11	ADIPOQ	9606.ENSP00000324856	9606.ENSP00000389814	0	0	0	0	0	0	0	0.57	0.57
STK11	RELN	9606.ENSP00000324856	9606.ENSP00000392423	0	0	0	0	0	0	0	0.58	0.58
STMN1	RAB5A	9606.ENSP00000410452	9606.ENSP00000273047	0	0	0	0	0.042	0.109	0	0.462	0.501
TAPBP	PSMB8	9606.ENSP00000404833	9606.ENSP00000364016	0	0	0	0	0.41	0.071	0	0.854	0.913
TGFBI	CSF1R	9606.ENSP00000416330	9606.ENSP00000286301	0	0	0	0	0.303	0	0	0.233	0.443
TMEM14C	RPS8	9606.ENSP00000444561	9606.ENSP00000379888	0	0	0	0	0.072	0	0	0.394	0.414
UCHL3	NAE1	9606.ENSP00000366819	9606.ENSP00000351990	0	0	0	0	0.138	0.059	0.5	0.45	0.747
UCHL3	BRCC3	9606.ENSP00000366819	9606.ENSP00000358474	0	0	0	0	0.131	0.066	0	0.367	0.441
UCHL3	PSMB8	9606.ENSP00000366819	9606.ENSP00000364016	0	0	0	0	0.073	0	0.5	0.125	0.559
UCHL3	OTUB1	9606.ENSP00000366819	9606.ENSP00000444357	0	0	0	0	0.098	0.292	0	0.613	0.731
USP6NL	RAB5A	9606.ENSP00000277575	9606.ENSP00000273047	0	0	0	0	0.049	0.071	0	0.77	0.779
VASN	NCSTN	9606.ENSP00000306864	9606.ENSP00000294785	0	0	0	0	0.042	0.588	0	0.079	0.605
VPS25	RAB5A	9606.ENSP00000253794	9606.ENSP00000273047	0	0	0	0	0.067	0	0	0.546	0.558
WIPI2	FIG4	9606.ENSP00000288828	9606.ENSP00000230124	0	0	0	0	0.047	0.16	0	0.419	0.494
WIPI2	RAB5A	9606.ENSP00000288828	9606.ENSP00000273047	0	0	0	0	0.122	0.061	0	0.365	0.431
ZC3HAV1	KRAS	9606.ENSP00000242351	9606.ENSP00000256078	0	0	0	0	0.049	0.073	0.4	0.111	0.466
