# Supplementary material for: Extracellular vesicles isolated from frozen whole blood show biomarker potential in small intestine neuroendocrine neoplasms
Source: iScience. 2026 Jul 14;29(8):116723. doi: 10.1016/j.isci.2026.116723 (PMC13382587; doi:10.1016/j.isci.2026.116723)
Supplement: Table S11. Proteins detected by mass spectrometry, related to Figure 4 [file mmc6.zip › isci_116723_mmc6.csv]

Table S11. Proteins detected by mass spectrometry, related to Figure 4
	X134	X222	X274	X335	X483	X514	X533	X539	X577	C1	C3	C4
SERPINA1	5.64E+15	1.01E+13	7.04E+15	8.10E+15	5.05E+15	7.64E+13	7.04E+14	5.40E+15	1.28E+16	4.27E+14	4.57E+15	4.66E+15
PSMA2	4.60E+15	5.85E+15	1.73E+16	2.31E+16	3.93E+15	3.44E+16	2.23E+16	3.37E+16	6.54E+15	8.08E+15	7.03E+15	4.73E+15
IGKV3-7	9.14E+14	2.41E+16	1.54E+15	3.46E+15	8.65E+15	9.36E+15	1.06E+16	8.94E+15	2.11E+16	2.18E+16	6.27E+15	1.62E+16
IGLV8-61	0	1.23E+16	0	0	3.59E+16	4.34E+16	0	8.88E+15	1.29E+16	0	0	3.23E+15
IGKV2-28	3.55E+15	4.57E+16	2.27E+16	1.15E+16	6.98E+15	1.64E+16	1.22E+16	2.45E+16	4.59E+15	4.72E+14	2.30E+14	1.30E+15
IGHV4-4	7.39E+15	8.23E+15	1.38E+15	3.00E+16	3.37E+15	2.25E+16	2.65E+16	6.25E+14	1.23E+16	1.05E+16	4.22E+16	5.94E+15
IGKV2D-24	4.63E+15	2.29E+16	3.24E+16	3.92E+16	3.25E+15	6.48E+15	3.74E+16	5.42E+15	1.09E+16	1.63E+15	7.81E+15	9.59E+15
PTPRC	5.95E+15	0	0	2.96E+16	0	6.51E+15	2.90E+14	4.00E+15	4.26E+15	5.90E+15	0	0
RPL18	4.05E+15	3.52E+16	3.21E+16	1.55E+16	0	2.75E+15	7.05E+15	5.60E+15	4.65E+15	2.01E+16	5.42E+15	0
IGHV3OR16-12	8.61E+15	1.22E+16	7.31E+15	2.08E+15	0	5.93E+15	9.67E+15	2.78E+16	1.12E+16	4.47E+14	1.30E+16	5.25E+15
TTR	2.43E+16	2.72E+16	1.82E+15	2.64E+16	1.61E+15	3.91E+15	2.27E+16	1.88E+15	4.33E+15	1.81E+15	2.19E+16	2.13E+16
HSP90B1	5.18E+16	3.15E+16	6.61E+15	4.17E+15	4.92E+16	4.14E+16	5.28E+16	5.11E+16	3.27E+16	3.61E+13	4.73E+15	5.00E+15
CD9	2.33E+16	1.16E+16	2.76E+15	1.18E+16	1.24E+16	1.10E+16	1.05E+16	5.90E+15	2.34E+16	2.65E+16	5.74E+15	4.26E+15
OSTC	7.84E+15	4.57E+15	6.74E+16	1.56E+16	1.23E+15	6.66E+15	1.61E+16	1.08E+16	4.31E+16	1.28E+16	0	0
SPTBN1	7.80E+15	1.09E+16	4.30E+15	7.29E+15	2.10E+15	4.84E+15	3.79E+15	4.31E+13	9.06E+15	6.62E+15	5.06E+16	6.37E+15
LAMTOR4	1.25E+16	5.93E+15	4.75E+15	2.26E+16	5.60E+15	0	1.77E+16	6.89E+15	2.88E+16	2.11E+15	0	2.35E+16
PRKACB	1.09E+16	7.13E+15	1.32E+16	7.33E+15	1.04E+16	1.23E+16	6.24E+15	9.96E+15	7.03E+16	5.58E+15	3.91E+16	9.22E+15
GUCD1	0	1.07E+15	1.83E+16	0	0	1.51E+16	1.47E+16	2.01E+16	1.25E+16	1.20E+14	2.13E+15	5.87E+15
CLTC	3.94E+13	6.28E+15	5.99E+15	4.85E+16	2.88E+15	4.47E+15	3.54E+15	9.60E+15	7.28E+15	4.92E+16	9.87E+15	8.91E+15
EEF1A1	5.45E+15	7.28E+15	3.15E+15	4.25E+15	2.91E+15	2.63E+16	2.98E+14	2.94E+15	4.61E+15	3.83E+16	3.77E+15	1.88E+16
HYOU1	1.31E+16	1.26E+16	4.30E+15	1.66E+16	2.64E+16	1.84E+16	2.58E+16	2.81E+16	9.19E+15	1.53E+16	1.64E+16	2.23E+16
TPM3	3.20E+15	2.76E+15	1.24E+15	2.77E+15	4.53E+15	4.02E+15	9.20E+13	1.45E+16	4.61E+15	9.52E+15	1.38E+14	1.21E+15
ST3GAL6	1.72E+16	8.32E+15	4.63E+15	1.19E+16	5.38E+15	1.83E+16	3.57E+16	1.06E+16	1.12E+16	5.60E+15	0	0
FCGBP	1.23E+16	6.26E+14	2.08E+16	2.23E+14	6.84E+15	1.62E+16	3.16E+15	7.47E+15	4.02E+15	5.92E+14	8.02E+15	2.17E+16
BCAM	1.83E+16	1.32E+15	1.86E+16	2.18E+15	2.09E+15	2.98E+15	3.32E+15	1.68E+16	3.37E+16	1.17E+16	6.14E+15	5.80E+14
VTA1	1.09E+16	1.30E+15	1.20E+16	1.31E+16	9.35E+13	1.02E+16	9.15E+15	6.94E+15	1.21E+16	1.39E+16	1.16E+16	7.48E+15
AP2M1	9.38E+11	2.15E+16	2.54E+15	1.65E+16	1.07E+15	1.78E+15	1.43E+16	3.47E+15	2.68E+16	1.88E+15	3.54E+15	3.51E+15
F11R	6.75E+15	5.12E+14	1.14E+16	5.46E+16	3.77E+14	4.66E+15	5.82E+15	5.96E+15	5.45E+16	6.62E+15	6.81E+15	7.09E+15
UGP2	5.87E+15	4.48E+15	2.16E+16	2.75E+16	4.61E+15	3.10E+15	3.31E+15	4.25E+15	7.12E+15	4.34E+14	4.05E+15	5.68E+15
PTGES3	3.11E+16	6.80E+15	3.92E+14	4.04E+15	0	0	4.92E+15	0	4.25E+14	7.16E+15	0	4.20E+15
STK3	1.46E+16	0	0	1.80E+16	0	0	0	0	2.56E+15	3.68E+16	0	0
PARVB	1.01E+16	3.78E+14	7.09E+15	3.09E+15	5.66E+15	4.87E+16	7.50E+15	6.56E+15	1.74E+16	4.18E+15	2.35E+15	7.87E+14
ABCA7	2.61E+16	0	3.42E+16	1.41E+16	0	1.76E+16	3.19E+15	3.47E+16	1.25E+16	1.84E+16	2.56E+15	4.27E+14
INF2	1.17E+16	5.70E+15	4.48E+15	6.91E+15	7.31E+15	2.84E+15	5.80E+13	5.58E+15	6.28E+15	4.23E+15	2.94E+16	5.17E+15
LYPLA1	6.72E+15	5.04E+15	4.54E+15	3.53E+15	8.49E+15	6.59E+15	8.59E+15	2.81E+15	3.69E+15	3.62E+16	5.02E+16	3.99E+16
COPS7B	5.54E+15	5.05E+16	4.14E+15	5.31E+15	0	6.88E+15	3.14E+16	0	5.34E+16	3.91E+16	4.54E+15	3.98E+16
EEF1D	9.13E+15	2.32E+16	1.88E+16	7.49E+15	7.39E+15	3.74E+15	3.72E+15	6.01E+15	1.52E+16	4.16E+15	2.56E+15	4.54E+16
PSME2	1.61E+16	2.74E+16	1.15E+15	1.73E+16	9.50E+15	2.21E+15	9.27E+15	7.18E+15	2.27E+16	1.63E+14	1.68E+15	1.21E+16
CNN2	1.77E+16	6.60E+15	2.41E+16	1.00E+16	4.10E+15	8.11E+14	2.11E+16	1.81E+16	6.90E+15	1.67E+16	1.03E+15	1.51E+16
PTGS1	1.95E+16	9.20E+15	5.63E+15	1.19E+15	1.44E+14	6.09E+15	6.51E+14	7.86E+15	1.69E+16	4.24E+15	1.55E+16	6.87E+15
PSMC6	1.65E+16	2.16E+15	1.01E+16	1.14E+15	1.68E+14	1.75E+15	9.85E+15	1.12E+16	2.91E+14	3.56E+13	2.40E+16	1.86E+15
ADSL	9.00E+15	1.55E+16	3.82E+16	6.74E+15	3.57E+16	5.20E+14	4.07E+15	2.46E+15	1.71E+15	7.43E+15	5.54E+15	7.28E+15
SAA2-SAA4	6.51E+15	4.87E+15	2.96E+16	1.59E+16	2.91E+16	2.56E+15	1.75E+15	1.45E+16	1.34E+16	2.97E+16	1.06E+15	4.02E+16
PYCR3	2.46E+15	5.63E+15	6.45E+15	0	0	5.02E+15	1.24E+16	4.50E+15	6.48E+15	0	0	0
VDAC2	1.58E+16	8.90E+14	8.34E+15	1.07E+16	7.79E+15	9.08E+15	5.68E+15	3.53E+15	8.34E+14	5.85E+15	2.18E+16	5.83E+15
CUL4A	0	2.02E+16	0	0	0	0	0	0	0	0	0	0
ASAP1	5.21E+16	1.47E+16	4.94E+15	4.26E+15	5.87E+15	4.04E+15	4.15E+15	2.64E+16	3.99E+16	3.22E+16	0	2.89E+16
F5	8.41E+15	5.79E+16	1.20E+16	6.29E+14	7.15E+15	1.06E+16	1.19E+16	1.32E+16	1.01E+15	8.93E+15	5.52E+15	9.37E+15
ABI1	4.16E+15	2.41E+16	1.88E+16	0	1.16E+16	0	2.35E+15	3.82E+16	0	7.92E+15	0	0
IGKV3D-11	6.01E+16	1.02E+14	7.63E+15	3.56E+15	3.83E+15	5.23E+15	9.31E+15	9.44E+15	7.36E+14	1.12E+16	8.74E+15	7.49E+15
IGHD	2.34E+16	1.01E+16	1.04E+16	0	0	4.16E+14	6.34E+15	0	5.84E+16	0	0	0
IGHV3-49	1.39E+16	7.51E+15	2.76E+16	2.11E+16	2.42E+16	2.65E+16	1.66E+15	1.52E+16	6.87E+15	4.42E+15	1.49E+16	2.55E+16
GSN	4.42E+16	2.25E+16	3.18E+16	2.12E+16	2.80E+15	2.39E+15	5.22E+15	3.56E+15	1.70E+16	3.06E+16	1.95E+15	3.30E+16
HADH	2.78E+16	1.26E+16	1.62E+15	2.15E+14	1.98E+16	1.68E+15	1.17E+16	1.33E+16	1.54E+16	6.90E+15	0	9.39E+15
C1QB	1.36E+16	1.32E+16	2.90E+16	8.18E+15	1.24E+15	1.43E+15	1.24E+16	3.58E+15	1.27E+16	1.92E+16	2.03E+16	1.27E+16
IVD	1.68E+13	2.77E+16	4.29E+15	1.93E+15	0	7.67E+15	4.95E+16	4.57E+14	5.98E+16	8.76E+15	0	4.78E+15
ILK	3.67E+15	1.92E+16	2.40E+16	1.15E+16	1.99E+14	9.48E+15	2.77E+15	1.72E+15	9.62E+15	1.27E+16	9.87E+15	2.20E+16
NCEH1	1.02E+16	7.00E+15	4.46E+16	1.01E+16	1.50E+16	1.40E+15	2.61E+16	3.76E+16	1.19E+16	1.37E+16	1.97E+16	2.40E+16
TMED7	7.66E+15	7.83E+15	8.33E+15	7.40E+15	6.11E+15	4.24E+15	3.19E+16	9.78E+15	8.63E+15	4.94E+15	1.22E+16	7.21E+15
ARPC4	3.66E+16	1.13E+16	1.74E+15	8.02E+15	1.71E+16	1.16E+16	2.30E+16	1.65E+15	8.39E+15	1.19E+15	4.94E+16	1.09E+16
DAD1	1.46E+14	6.76E+15	8.40E+15	1.01E+16	9.72E+14	0	8.75E+15	5.14E+15	6.73E+15	6.47E+15	0	4.53E+15
LYZ	2.03E+16	1.02E+16	5.15E+15	8.67E+15	1.36E+16	9.51E+15	6.76E+15	5.04E+15	1.03E+15	1.83E+16	9.72E+15	1.09E+16
IGHV3OR16-9	1.19E+15	1.97E+16	4.85E+16	5.32E+15	5.23E+15	1.28E+16	1.44E+15	9.14E+15	1.48E+16	1.74E+16	1.32E+15	1.13E+16
IGKV1D-13	0	5.06E+15	0	0	1.85E+16	0	1.17E+16	0	0	8.87E+15	0	5.12E+15
MGLL	1.79E+16	1.16E+16	2.03E+16	0	2.39E+16	1.47E+16	3.72E+15	3.99E+15	1.18E+16	2.32E+16	2.89E+16	2.52E+16
SET	1.00E+15	1.27E+16	1.14E+16	1.27E+15	1.11E+16	1.18E+16	5.18E+15	7.01E+15	4.67E+15	2.32E+15	3.29E+16	1.42E+14
CAST	2.95E+16	3.73E+16	1.25E+16	1.97E+16	1.76E+14	1.55E+16	1.16E+16	6.88E+15	2.46E+15	3.12E+15	3.35E+15	2.27E+16
GIT1	9.95E+15	1.51E+16	8.84E+15	0	9.79E+15	5.93E+15	3.95E+15	0	6.58E+15	1.91E+15	0	5.81E+15
CAPNS1	2.34E+16	1.88E+16	3.27E+15	1.73E+15	1.60E+16	1.23E+16	1.30E+14	1.87E+16	2.12E+16	2.92E+16	2.61E+15	2.74E+16
DHRS7B	0	0	1.77E+16	1.35E+16	2.39E+16	1.56E+16	1.31E+16	1.52E+16	4.72E+15	1.48E+16	1.67E+15	1.92E+16
DDOST	2.38E+16	1.61E+15	1.53E+16	1.72E+16	2.08E+16	2.01E+15	1.41E+16	7.25E+15	1.70E+16	1.17E+11	8.12E+15	1.10E+16
ATP6AP1	3.67E+16	1.16E+16	2.64E+16	1.17E+14	3.45E+15	6.17E+15	3.39E+15	1.85E+15	4.55E+16	9.29E+14	6.60E+14	3.39E+15
IGHV5-51	1.61E+15	3.73E+14	1.09E+16	2.73E+16	9.87E+15	1.08E+16	1.42E+16	8.31E+15	2.13E+16	1.31E+16	1.14E+16	8.59E+15
IGKV1-8	1.52E+16	2.97E+13	1.50E+16	2.36E+16	7.22E+15	1.73E+16	1.22E+16	1.30E+16	2.63E+16	1.28E+16	2.06E+16	1.09E+16
IGKV1-12	9.65E+15	2.44E+15	1.70E+16	1.21E+15	1.06E+16	1.06E+16	2.87E+15	3.12E+15	3.13E+16	2.17E+16	2.63E+16	1.77E+15
DDX3X	3.83E+16	3.28E+16	8.81E+14	0	3.84E+15	0	1.22E+16	4.74E+15	0	3.92E+16	0	4.72E+15
PDLIM5	2.15E+15	1.03E+16	7.61E+15	8.86E+15	9.34E+15	1.19E+16	6.44E+15	0	5.15E+15	8.84E+15	1.36E+16	8.43E+15
HSPA1B	4.34E+15	3.44E+16	5.43E+15	2.94E+15	3.79E+15	4.21E+15	4.22E+15	5.91E+16	1.99E+16	4.65E+15	6.95E+14	6.07E+15
MPIG6B	4.89E+15	2.86E+16	2.18E+16	3.37E+15	4.33E+15	1.76E+16	2.68E+16	1.66E+16	2.60E+15	1.19E+16	6.15E+16	1.30E+16
SLC12A7	0	0	1.83E+16	0	0	0	0	0	0	1.37E+16	0	2.43E+16
C4A	3.89E+16	4.74E+15	2.10E+16	1.88E+16	1.23E+15	6.74E+15	4.65E+16	5.48E+16	4.61E+15	3.42E+15	3.16E+15	3.76E+15
SERPINF2	1.36E+16	1.42E+16	8.83E+15	1.73E+15	1.12E+16	1.34E+16	4.09E+16	1.22E+16	2.03E+16	7.97E+15	1.32E+16	5.57E+15
GPI	9.05E+15	8.59E+15	8.10E+15	1.15E+16	4.88E+15	5.58E+15	1.08E+16	5.18E+15	5.23E+15	1.00E+16	5.35E+15	1.12E+16
ETFA	3.35E+15	4.90E+15	5.71E+14	0	3.92E+16	0	4.48E+15	2.63E+15	1.26E+15	3.63E+16	3.91E+15	3.32E+15
TPM1	1.20E+16	1.23E+16	5.00E+15	6.87E+15	4.72E+15	0	0	2.67E+16	4.07E+15	5.11E+15	0	3.67E+14
PROS1	1.30E+15	1.05E+16	1.32E+15	1.13E+16	1.57E+16	1.75E+16	1.44E+16	1.50E+16	1.62E+15	1.90E+16	9.90E+14	1.20E+16
ANK2	0	0	3.44E+16	0	0	5.70E+15	4.60E+15	1.12E+16	6.47E+15	6.71E+15	4.88E+15	0
CSNK1G1	3.91E+15	5.27E+14	1.01E+16	3.28E+15	7.03E+13	4.70E+15	5.86E+14	1.31E+16	3.52E+15	3.99E+15	5.29E+15	5.20E+15
SYPL1	2.30E+15	2.45E+16	4.23E+15	1.04E+16	1.10E+16	1.88E+16	1.99E+16	3.89E+15	2.12E+16	3.29E+14	4.20E+15	3.00E+16
H2AJ	6.10E+15	4.64E+15	1.39E+16	1.02E+16	1.17E+16	1.11E+16	5.90E+14	1.01E+16	2.76E+16	5.06E+15	1.50E+16	1.00E+16
HLA-C	2.75E+16	0	0	1.67E+16	0	1.14E+16	1.07E+15	7.82E+15	1.65E+16	0	0	0
HLA-A	2.83E+15	1.58E+16	3.51E+15	2.25E+16	3.33E+15	2.18E+16	2.36E+14	3.70E+15	2.24E+16	7.94E+15	8.83E+14	2.66E+15
HLA-C.1	4.57E+16	0	0	0	8.77E+15	2.44E+15	2.72E+16	3.40E+16	1.17E+16	1.47E+16	1.32E+15	4.65E+15
TJP2	1.11E+15	8.50E+15	1.03E+16	6.44E+15	6.04E+15	6.12E+14	3.10E+15	3.18E+16	1.32E+16	2.98E+15	0	6.02E+15
CTSD	5.04E+15	3.55E+15	7.37E+15	3.20E+15	3.60E+16	2.10E+16	6.01E+15	7.57E+16	1.94E+15	4.33E+16	5.36E+15	3.77E+16
KRT10	2.49E+16	3.51E+15	2.47E+16	4.75E+15	5.91E+15	9.66E+15	1.22E+15	1.86E+14	6.12E+15	2.80E+16	6.97E+15	1.56E+16
EPB41	2.80E+16	2.21E+15	1.73E+16	1.83E+15	4.84E+15	3.97E+16	1.39E+16	1.86E+15	4.19E+14	1.84E+16	1.78E+16	1.22E+16
MYL4	5.55E+16	4.86E+13	8.39E+14	5.58E+15	2.84E+16	3.36E+15	2.32E+16	1.15E+16	1.03E+15	2.35E+15	6.27E+15	3.53E+16
ARPC1B	6.59E+15	2.92E+15	3.25E+15	4.32E+15	4.60E+15	3.18E+16	4.04E+15	2.11E+15	3.10E+15	3.82E+16	1.63E+16	4.42E+16
HLA-B	3.68E+15	1.84E+16	2.55E+16	3.30E+15	1.82E+16	1.66E+15	2.14E+16	1.95E+16	2.30E+16	1.69E+16	9.53E+15	2.26E+16
ME2	6.91E+15	8.29E+15	3.14E+16	8.50E+15	6.88E+15	2.35E+15	4.47E+15	4.27E+15	4.84E+16	4.04E+15	0	4.81E+15
HLA-A.1	1.85E+15	0	5.68E+15	1.60E+14	0	0	0	0	0	4.24E+15	0	5.80E+15
CSTB	1.01E+16	1.00E+16	1.61E+15	0	0	0	0	0	2.62E+15	2.13E+15	0	3.27E+16
CFI	5.21E+14	8.54E+15	5.49E+15	7.31E+15	7.76E+15	4.72E+15	4.42E+15	4.10E+15	5.95E+14	5.80E+16	5.76E+15	2.71E+15
GSS	7.58E+15	9.22E+15	0	1.17E+16	0	3.15E+15	7.77E+15	2.72E+16	1.21E+14	3.83E+16	2.48E+16	5.06E+15
CD47	1.50E+16	8.02E+15	6.92E+14	1.48E+16	1.24E+16	1.13E+16	3.81E+15	5.75E+15	8.95E+15	7.37E+15	6.83E+13	6.68E+15
CSNK2A1	1.38E+16	0	2.64E+15	0	0	6.30E+15	0	4.64E+16	0	4.26E+16	3.68E+15	3.77E+15
ENO1	1.37E+15	1.23E+16	1.27E+16	9.06E+15	9.87E+15	9.24E+15	1.46E+16	1.17E+15	8.43E+15	1.75E+16	1.44E+15	1.25E+14
GYPA	1.42E+16	1.10E+15	3.58E+15	1.24E+16	1.42E+16	1.38E+16	3.17E+16	1.10E+15	1.78E+16	3.87E+16	3.82E+15	2.95E+16
SMIM1	1.34E+16	5.67E+15	1.32E+16	0	1.11E+15	9.06E+14	1.45E+16	3.87E+15	2.58E+16	9.24E+15	2.01E+16	1.62E+16
PFKM	1.69E+14	2.28E+15	6.88E+14	1.38E+16	9.26E+15	1.22E+16	1.57E+16	1.06E+16	2.63E+14	1.79E+16	5.95E+16	1.44E+16
HSD17B4	1.23E+16	1.36E+15	6.91E+16	1.45E+16	1.05E+16	7.03E+15	6.38E+15	3.75E+16	9.04E+15	4.02E+16	0	5.43E+15
BPI	0	0	0	0	0	0	0	1.64E+16	1.16E+16	0	0	0
VPS45	2.18E+16	1.85E+15	7.52E+15	3.22E+15	6.66E+15	1.25E+16	1.43E+16	2.09E+15	3.25E+16	2.02E+15	5.11E+15	2.83E+16
RHAG	9.27E+15	1.09E+16	6.59E+13	9.78E+13	1.35E+15	1.08E+16	4.32E+15	9.93E+14	1.93E+15	4.05E+15	5.44E+14	5.61E+15
GCLC	6.86E+15	1.02E+16	3.83E+16	6.96E+15	5.57E+15	7.01E+15	4.26E+16	3.35E+15	9.55E+15	5.01E+14	7.28E+15	5.49E+15
OR2A42	2.69E+16	2.80E+15	7.55E+15	9.62E+15	6.38E+15	7.76E+15	1.33E+16	7.36E+15	3.04E+16	2.44E+15	1.62E+16	1.93E+16
TPM4	7.09E+15	8.57E+15	6.42E+15	1.69E+16	1.60E+16	1.57E+16	5.37E+15	1.18E+16	1.18E+14	7.79E+16	2.24E+14	4.87E+15
CD59	7.91E+15	4.27E+15	3.44E+16	7.68E+15	4.75E+15	6.16E+15	2.72E+16	3.37E+16	1.97E+16	2.71E+16	2.46E+16	3.09E+16
PNPLA6	1.01E+16	8.17E+15	6.09E+15	9.25E+15	1.94E+16	1.69E+16	3.19E+16	4.28E+15	1.79E+16	1.82E+16	3.01E+16	2.14E+14
HMBS	5.09E+15	9.94E+15	1.10E+16	4.49E+15	0	4.89E+15	1.84E+16	1.39E+16	3.32E+16	3.58E+15	3.93E+15	3.00E+16
SSR1	8.46E+15	7.04E+15	1.57E+16	6.11E+15	8.14E+12	1.11E+16	1.52E+16	1.49E+16	7.87E+15	1.04E+14	9267578125	1.32E+16
CAPN5	8.92E+15	4.28E+15	5.58E+16	1.96E+16	1.87E+16	2.88E+16	4.70E+15	7.59E+15	2.28E+16	4.55E+16	4.77E+15	7.16E+15
ECE1	6.57E+14	3.01E+15	2.99E+15	3.65E+16	7.67E+16	0	3.61E+15	4.40E+15	3.62E+15	2.31E+15	0	3.48E+16
NDUFA9	8.03E+15	8.42E+14	7.24E+15	5.82E+15	5.77E+15	2.81E+15	0	1.41E+15	6.92E+15	0	3.33E+15	0
PPP1R12A	8.84E+15	1.48E+16	6.43E+15	1.12E+16	2.07E+15	0	0	0	6.21E+15	0	0	6.56E+15
C1R	5.52E+15	2.52E+16	0	2.53E+15	7.23E+15	3.00E+15	0	0	7.02E+15	2.14E+16	1.72E+16	0
TSPAN9	1.26E+16	8.97E+15	0	7.43E+16	1.20E+16	5.20E+15	1.38E+16	2.34E+16	1.03E+16	0	0	0
FCGR3B	3.14E+16	1.38E+16	1.91E+15	3.11E+15	5.53E+14	1.43E+15	1.63E+16	6.16E+15	9.93E+15	7.25E+15	3.27E+16	1.27E+16
VKORC1L1	4.29E+15	2.40E+16	6.12E+14	0	2.73E+16	0	6.07E+15	3.49E+16	3.31E+16	5.14E+16	8.33E+13	4.72E+15
COPA	7.89E+15	5.78E+15	3.11E+15	7.21E+15	4.56E+15	1.11E+16	2.97E+15	6.38E+15	6.79E+15	4.47E+15	2.57E+15	0
SELENOF	5.49E+15	5.49E+14	9.37E+15	0	0	0	7.66E+15	1.19E+16	4.41E+15	5.61E+15	0	1.08E+16
PGM1	2.49E+16	3.32E+15	3.76E+15	0	3.76E+16	0	5.63E+16	0	1.84E+15	3.82E+16	4.48E+15	5.77E+15
RAB2B	1.20E+16	1.03E+16	1.24E+16	9.44E+15	9.99E+15	8.18E+15	6.58E+15	7.28E+15	5.61E+15	1.04E+15	1.14E+16	7.63E+15
ATP5MG	2.71E+15	1.31E+16	8.55E+15	2.24E+16	2.35E+15	9.24E+15	1.19E+15	7.77E+15	1.52E+16	7.63E+15	0	1.01E+16
PCMT1	4.95E+15	9.80E+14	9.07E+15	7.86E+15	5.32E+15	4.73E+15	1.11E+15	8.86E+15	9.29E+14	7.31E+15	4.06E+15	9.53E+15
ACSL6	4.51E+15	4.19E+15	1.71E+15	8.55E+15	5.55E+14	9.18E+15	1.55E+16	2.06E+16	7.65E+15	1.32E+16	1.25E+16	1.81E+15
FHL1	0	1.94E+15	1.63E+14	0	0	0	5.39E+15	2.64E+16	0	0	0	1.86E+16
TYMP	3.98E+15	0	4.10E+15	4.09E+15	4.11E+15	2.62E+16	1.77E+15	1.87E+16	0	1.62E+16	3.99E+15	2.35E+15
FKBP2	1.57E+16	0	6.16E+15	3.63E+15	3.50E+15	0	1.05E+16	8.63E+15	1.33E+15	4.88E+15	7.07E+15	2.83E+16
MTHFD1	1.01E+15	1.09E+16	7.06E+15	5.36E+15	5.99E+15	6.07E+15	6.28E+15	2.60E+15	9.54E+13	4.82E+15	0	4.51E+15
NBEAL2	8.87E+15	3.68E+15	3.11E+15	2.19E+15	5.28E+15	0	2.30E+16	2.09E+15	5.87E+15	2.96E+15	0	3.06E+16
PDIA4	3.40E+16	2.27E+16	1.08E+16	5.76E+15	4.83E+16	4.92E+15	7.35E+15	5.90E+15	3.64E+16	3.07E+16	8.17E+15	5.76E+14
ESYT2	5.90E+15	4.98E+15	1.27E+15	5.48E+15	7.36E+15	6.41E+15	8.65E+15	1.73E+16	9.00E+15	8.93E+15	1.19E+16	1.00E+16
TGFB1	2.55E+16	1.24E+16	1.23E+15	1.32E+16	1.28E+16	9.58E+15	9.07E+15	9.98E+15	1.86E+16	7.96E+15	5.52E+15	7.67E+15
CSNK1A1	1.96E+16	2.63E+16	4.94E+16	3.43E+16	1.97E+15	3.89E+15	5.28E+15	5.78E+15	3.65E+15	6.41E+15	6.22E+14	4.94E+15
SLMAP	2.12E+16	1.06E+16	2.56E+16	1.41E+16	5.24E+15	0	1.16E+16	0	1.72E+16	0	0	0
NNT	7.76E+15	6.21E+15	4.80E+16	1.31E+16	5.20E+15	2.94E+16	5.63E+16	5.69E+15	4.98E+15	4.34E+14	0	5.47E+15
GNAS	1.30E+16	1.01E+16	3.36E+16	1.46E+16	1.42E+16	2.77E+16	3.01E+16	5.78E+15	1.54E+16	4.00E+16	2.27E+16	4.41E+15
ARG1	2.95E+16	3.46E+15	0	5.11E+16	0	0	2.98E+16	0	2.57E+15	5.47E+15	2.36E+16	4.91E+16
LDHB	9.44E+15	1.21E+16	8.14E+15	7.07E+15	4.07E+16	6.45E+15	6.41E+15	5.54E+14	9.45E+15	8.17E+15	4.49E+15	7.28E+15
SACM1L	4.30E+16	2.42E+16	4.70E+15	3.27E+15	3.35E+16	2.97E+16	4.58E+15	5.10E+15	3.08E+16	2.38E+15	4.19E+14	3.81E+15
SNCA	1.33E+15	1.09E+15	9.35E+15	2.00E+15	3.97E+16	1.28E+16	7.73E+15	6.31E+15	2.09E+15	8.38E+15	6.55E+14	8.67E+14
TMEM30A	1.99E+16	0	6.24E+15	0	2.56E+15	4.13E+15	2.10E+15	5.15E+15	0	5.69E+15	3.03E+15	1.64E+16
SORD	2.16E+16	3.41E+15	1.67E+16	2.44E+16	5.13E+15	5.70E+15	0	2.30E+16	0	4.05E+15	1.33E+15	1.92E+16
AARS1	9.24E+15	6.20E+16	1.13E+16	7.04E+15	2.85E+16	6.67E+14	1.18E+16	5.69E+15	4.84E+15	7.92E+16	1.22E+16	6.05E+16
TFG	1.09E+16	2.84E+15	3.02E+16	3.99E+16	0	0	5.39E+15	8.14E+15	6.20E+15	2.21E+16	0	2.82E+16
KIF2A	6.11E+15	3.30E+16	3.57E+16	0	4.64E+15	3.18E+16	3.29E+16	2.38E+15	1.74E+16	2.88E+16	0	4.39E+15
GNB4	0	4.34E+15	1.75E+16	0	2.50E+16	1.61E+16	1.60E+15	1.24E+16	0	3.17E+16	1.87E+16	3.71E+16
HSPB1	4.40E+16	1.83E+16	2.61E+16	9.57E+15	1.75E+15	2.11E+16	2.83E+16	1.93E+15	1.50E+16	1.73E+16	6.25E+15	1.10E+16
RAB7A	1.50E+16	1.35E+16	1.94E+15	1.09E+15	1.44E+16	1.33E+16	1.57E+16	1.49E+16	1.31E+16	1.26E+15	1.01E+15	1.25E+16
SLC12A6	0	0	4.58E+15	0	0	1.33E+16	0	2.42E+15	1.28E+16	0	2.41E+15	1.74E+16
SERPING1	8.36E+15	5.52E+15	3.14E+15	5.92E+16	4.46E+15	5.41E+16	4.47E+15	3.30E+15	1.17E+16	3.07E+15	3.44E+16	3.45E+16
SYNCRIP	2.31E+16	0	4.47E+16	3.25E+15	0	0	1.96E+16	3.44E+16	1.38E+16	4.17E+15	5.71E+15	2.82E+16
ITGB1	3.62E+16	2.40E+16	1.11E+16	2.85E+16	3.48E+16	1.98E+16	1.92E+16	1.36E+16	2.34E+15	1.09E+16	6.66E+15	1.46E+16
HSPA9	1.70E+15	1.08E+16	1.03E+15	1.73E+16	1.50E+16	4.15E+15	1.21E+16	6.78E+15	9.58E+15	1.02E+16	7.45E+15	7.32E+15
HNRNPA1	5.40E+15	5.24E+15	1.15E+16	4.39E+15	2.63E+16	4.79E+15	1.65E+15	2.72E+16	1.73E+16	8.08E+15	9.65E+15	4.68E+15
HSPD1	1.71E+15	9.76E+14	9.54E+13	1.17E+16	1.27E+16	4.46E+15	7.08E+15	6.65E+16	7.64E+15	7.46E+15	5.76E+15	1.00E+16
KPNA4	7.70E+15	1.23E+16	0	0	5.25E+15	0	7.70E+14	3.22E+14	3.21E+16	0	0	3.18E+15
NPEPPS	4.61E+15	1.03E+16	1.85E+16	4.15E+15	0	4.51E+15	3.29E+15	3.54E+15	3.02E+16	6.36E+15	2.86E+15	7.14E+15
SCFD1	5.29E+15	3.75E+15	6.58E+15	4.18E+15	6.05E+15	0	7.21E+16	1.20E+15	6.07E+15	5.04E+15	6.05E+15	6.38E+14
ACO2	3.95E+16	3.33E+15	2.13E+16	1.81E+14	1.57E+16	0	4.27E+15	0	4.16E+15	3.27E+16	5.09E+15	0
RHOA	2.03E+16	1.65E+16	3.73E+15	1.34E+16	2.13E+16	2.81E+16	4.21E+15	3.73E+15	2.95E+15	2.34E+15	2.82E+16	3.52E+16
CTSE	7.48E+15	2.75E+16	2.03E+16	0	1.03E+16	2.04E+16	2.09E+15	4.13E+15	9.01E+15	2.70E+13	2.11E+16	2.24E+16
NPM1	1.42E+16	7.22E+16	5.71E+14	1.31E+16	7.02E+15	1.14E+16	4.39E+15	9.37E+15	4.04E+16	1.97E+16	1.14E+16	9.76E+15
DCTN2	1.54E+16	6.55E+16	5.23E+15	9.62E+14	6.62E+15	1.16E+16	4.16E+15	6.58E+15	1.77E+15	6.17E+15	7.96E+15	8.71E+15
TWF2	1.33E+16	5.44E+15	1.13E+16	4.81E+16	8.82E+15	6.44E+15	7.21E+15	1.53E+15	7.17E+15	4.89E+16	3.82E+16	1.05E+16
PHB2	1.70E+15	1.89E+16	1.38E+16	1.47E+16	1.20E+16	1.01E+15	1.02E+16	1.06E+16	1.90E+16	7.08E+15	8.44E+15	1.10E+16
PFDN5	1.13E+15	1.49E+16	2.92E+16	0	0	0	1.63E+16	0	0	3.83E+15	0	2.50E+16
PRKACA	2.78E+16	2.48E+16	1.13E+16	2.41E+16	2.50E+15	3.63E+16	3.94E+15	1.01E+15	3.25E+14	6.03E+12	5.95E+15	1.07E+16
PSMD1	2.42E+16	3.68E+15	1.76E+15	2.34E+15	3.13E+16	2.37E+16	1.51E+16	1.96E+16	2.74E+16	5.51E+15	3.96E+15	2.83E+16
EIF4G1	7.16E+15	1.19E+16	2.31E+15	0	1.44E+15	0	2.72E+16	3.44E+16	0	1.05E+15	0	1.74E+16
CALR	5.34E+16	4.31E+16	1.93E+16	5.48E+15	5.95E+15	5.12E+15	1.46E+14	1.78E+16	5.84E+15	9.69E+15	1.07E+16	1.41E+15
DDB1	3.32E+15	2.98E+15	1.41E+15	0	0	0	0	0	2.90E+15	2.76E+16	0	0
AGT	2.22E+15	1.61E+15	9.36E+15	2.03E+15	1.48E+16	1.56E+16	1.03E+16	9.15E+15	2.20E+16	1.99E+16	1.55E+16	1.46E+15
ACADM	1.91E+16	3.50E+16	2.53E+14	8.77E+15	2.96E+16	9.57E+15	7.31E+15	6.12E+15	1.27E+16	6.00E+14	1.42E+16	3.71E+16
ACSL3	7.55E+15	5.52E+15	1.74E+16	9.91E+15	8.83E+15	1.16E+14	1.54E+15	1.54E+16	9.59E+15	9.37E+15	1.14E+16	1.08E+16
VCP	3.77E+15	2.84E+15	1.43E+16	1.75E+16	1.66E+14	3.09E+15	1.45E+16	1.55E+16	3.52E+15	1.76E+16	2.10E+16	1.77E+13
ANO6	1.17E+16	1.23E+16	5.78E+15	1.04E+16	1.55E+16	7.51E+15	1.02E+16	8.44E+15	7.44E+15	7.22E+14	7.92E+15	5.14E+15
CANX	5.84E+16	3.75E+15	7.44E+15	5.91E+16	5.15E+16	4.32E+16	5.78E+15	8.26E+14	4.53E+16	3.90E+15	4.23E+16	6.95E+15
TUBA8	3.07E+16	1.58E+16	1.12E+16	1.50E+16	1.49E+16	1.22E+15	1.65E+16	1.68E+15	9.97E+15	1.15E+16	8.72E+15	1.56E+16
P4HB	5.01E+15	3.05E+15	1.16E+16	3.26E+16	4.99E+16	4.91E+16	7.78E+15	1.12E+16	4.53E+16	5.70E+15	6.35E+16	7.64E+15
BSG	6.40E+15	6.33E+15	2.78E+16	3.86E+16	1.16E+16	1.35E+15	1.69E+16	3.06E+15	1.03E+16	1.65E+15	1.69E+16	1.68E+16
PPIB	1.83E+16	7.48E+15	5.54E+16	1.84E+15	1.85E+16	1.94E+15	3.29E+16	4.62E+15	1.65E+15	2.12E+16	2.77E+15	3.20E+16
PTPA	1.94E+16	2.92E+16	1.05E+16	2.12E+15	8.55E+15	1.09E+16	1.04E+16	8.83E+15	2.01E+15	1.59E+14	1.26E+16	1.42E+16
WDR91	1.05E+16	1.14E+16	0	0	3.07E+16	5.74E+15	6.76E+14	1.06E+16	5.89E+11	4.23E+15	4.21E+15	4.34E+15
RAB18	7.53E+14	9.13E+15	1.91E+16	8.28E+15	6.75E+15	1.14E+16	1.93E+16	1.79E+16	8.61E+15	1.87E+14	2.06E+16	1.38E+16
ACTN1	1.52E+16	9.43E+15	4.93E+15	9.39E+15	9.20E+13	4.90E+15	6.76E+15	4.77E+15	7.83E+15	2.93E+16	1.72E+15	4.31E+16
EMD	0	0	0	0	0	0	0	0	2.21E+16	1.82E+16	0	9.43E+15
ATP11C	5.55E+14	0	6.23E+15	0	3.99E+16	3.88E+15	6.99E+15	9.55E+15	3.76E+15	5.97E+15	7.17E+14	5.94E+15
ITGA6	2.91E+15	1.89E+16	1.19E+15	1.91E+15	2.78E+16	2.07E+16	1.56E+16	1.15E+16	1.97E+15	8.62E+15	8.53E+15	1.43E+16
ACSL5	2.96E+15	1.32E+16	0	0	0	0	0	1.46E+16	0	2.33E+16	0	0
AP2A2	5.16E+14	4.38E+16	2.22E+16	8.13E+14	2.27E+16	6.25E+15	4.68E+15	5.31E+15	6.93E+15	3.17E+16	3.99E+15	4.10E+15
GOLGA7	0	2.15E+15	7.86E+15	0	0	3.79E+15	6.50E+15	1.08E+15	8.96E+15	4.39E+15	2.98E+15	2.34E+16
CYB5R3	3.37E+15	2.86E+16	6.07E+15	3.69E+15	3.69E+15	2.86E+16	4.75E+15	5.35E+13	3.87E+15	4.71E+15	4.10E+15	5.84E+15
KATNAL2	3.97E+15	3.68E+15	1.43E+16	2.04E+16	2.88E+16	3.39E+15	2.51E+16	3.80E+15	5.69E+16	6.34E+16	2.38E+16	2.99E+16
ERP44	7.12E+15	6.98E+15	2.42E+15	7.42E+15	1.78E+16	1.41E+16	1.77E+16	3.21E+16	7.96E+15	1.21E+16	2.14E+16	1.66E+16
MYH9	2.88E+15	1.53E+15	1.26E+16	1.50E+16	1.54E+16	8.06E+15	1.54E+16	1.34E+16	1.38E+16	7.16E+15	5.26E+14	9.97E+15
ATP7A	7.31E+15	9.74E+15	2.91E+14	9.97E+14	1.18E+16	9.57E+15	1.87E+14	2.15E+16	1.07E+16	2.74E+16	2.29E+15	2.74E+16
DNM3	1.56E+16	1.88E+16	4.45E+15	8.56E+15	6.28E+15	6.81E+15	1.14E+16	1.40E+16	9.95E+15	1.06E+16	1.35E+15	1.08E+16
CD55	4.77E+15	5.58E+15	1.91E+16	5.81E+16	0	4.41E+15	1.09E+16	2.08E+16	1.08E+16	1.15E+16	1.65E+15	1.56E+16
C8B	0	0	0	0	0	3.43E+15	0	0	3.55E+16	2.06E+13	0	1.73E+16
CFH	1.07E+16	1.19E+16	8.70E+15	9.54E+15	1.07E+16	7.43E+15	9.86E+15	8.36E+15	2.79E+16	1.04E+16	9.24E+15	7.43E+16
C5	1.37E+16	1.95E+16	8.52E+15	1.48E+16	1.31E+16	2.10E+16	1.19E+16	8.06E+15	5.14E+15	1.64E+15	8.52E+15	8.69E+15
G6PD	2.28E+16	2.13E+15	1.31E+16	1.86E+15	1.57E+14	1.90E+16	2.85E+16	2.03E+16	1.96E+14	1.90E+14	1.52E+16	1.51E+15
C1QC	4.85E+15	4.69E+16	1.09E+16	1.79E+15	3.30E+13	6.12E+15	4.75E+15	1.27E+16	4.18E+15	7.80E+14	9.75E+15	4.19E+15
LMAN2	7.81E+15	2.79E+16	2.81E+16	5.93E+15	6.27E+15	1.22E+16	1.11E+16	2.96E+16	8.13E+14	1.50E+16	1.45E+16	1.67E+15
MSN	7.02E+15	5.28E+15	5.90E+15	4.02E+16	4.87E+16	4.86E+15	7.02E+15	5.94E+16	2.99E+16	4.94E+15	4.06E+16	6.82E+15
ROCK2	2.35E+15	1.86E+16	1.66E+15	1.44E+16	1.31E+16	2.09E+15	1.29E+16	1.20E+16	2.11E+16	1.17E+16	7.62E+15	7.97E+15
TFRC	4.75E+15	5.24E+14	9.72E+14	0	7.53E+15	2.21E+16	5.17E+13	5.07E+15	5.79E+15	1.78E+16	7.25E+14	1.65E+16
FERMT3	9.00E+15	5.21E+15	8.74E+15	4.15E+15	5.87E+15	4.42E+15	1.12E+11	8.07E+15	2.65E+16	5.90E+15	3.33E+16	8.32E+15
STIM1	5.17E+16	2.89E+16	1.59E+15	6.29E+16	4.13E+16	2.01E+15	3.49E+16	1.57E+16	2.70E+16	1.06E+16	6.02E+15	1.52E+16
CYRIB	6.50E+15	8.81E+15	9.28E+15	5.85E+15	1.09E+16	6.12E+14	9.40E+15	1.24E+16	9.08E+15	8.47E+15	1.19E+16	1.09E+16
FCGR3A	0	2.72E+16	1.02E+16	9.90E+15	7.31E+14	0	0	0	8.57E+15	0	0	2.03E+15
WDR1	4.61E+15	3.75E+15	4.46E+15	3.46E+16	3.42E+15	2.36E+16	5.79E+15	3.66E+15	1.86E+15	3.21E+15	1.90E+16	4.23E+15
PKM	3.50E+16	3.09E+16	4.03E+16	2.62E+15	3.08E+16	2.80E+11	4.93E+15	3.92E+16	1.71E+14	3.81E+15	2.88E+15	4.73E+16
ARF1	7.63E+15	8.34E+15	9.89E+15	1.15E+16	7.74E+15	1.16E+16	1.25E+16	1.46E+16	1.15E+16	7.79E+14	7.59E+15	1.09E+16
PTPRJ	1.51E+16	7.27E+15	6.67E+15	1.00E+16	1.10E+16	4.66E+15	8.56E+15	9.57E+15	1.64E+16	2.34E+15	1.14E+16	4.06E+14
NBAS	2.49E+15	5.77E+15	5.69E+15	2.31E+15	2.15E+15	3.50E+15	5.12E+15	6.81E+15	2.90E+16	3.55E+15	2.64E+15	2.72E+16
PSMD8	5.28E+15	3.95E+16	1.44E+16	2.12E+16	1.75E+16	1.92E+16	2.91E+15	3.39E+15	6.70E+15	9.29E+15	6.16E+14	5.51E+16
PPP2CA	8.29E+15	1.21E+14	4.31E+15	9.58E+15	3.70E+16	7.29E+15	7.16E+15	4.49E+15	1.01E+16	7.62E+15	9.08E+15	4.09E+15
LAMTOR5	3.92E+16	2.17E+15	8.50E+15	7.23E+15	5.56E+16	0	2.42E+16	6.88E+15	3.54E+15	4.37E+15	4.13E+15	5.30E+15
PPP2R1A	1.69E+15	1.50E+16	7.49E+15	1.08E+16	8.73E+15	7.23E+15	9.94E+15	7.86E+15	1.43E+16	9.05E+15	5.19E+15	9.78E+15
GNB1	6.81E+15	4.81E+16	1.65E+15	4.27E+16	4.19E+15	7.41E+15	8.43E+15	1.65E+16	6.98E+15	7.23E+14	8.82E+15	9.54E+15
ATP6V0A1	9.47E+15	6.59E+15	3.06E+15	1.22E+16	1.20E+16	1.06E+16	1.32E+15	2.22E+16	1.51E+15	1.09E+16	1.19E+16	1.76E+16
HK1	1.32E+16	1.02E+16	5.76E+15	1.32E+16	1.57E+16	6.42E+15	6.67E+15	7.08E+15	1.31E+15	7.16E+15	3.46E+16	7.52E+15
ITIH3	1.28E+16	3.05E+16	7.46E+15	1.78E+16	1.07E+15	2.07E+16	8.65E+15	1.19E+16	3.44E+16	9.63E+15	1.04E+16	8.32E+15
HNRNPK	1.26E+16	1.45E+15	1.39E+15	8.13E+15	1.25E+16	1.16E+16	7.76E+15	1.03E+15	9.66E+15	9.70E+15	1.24E+14	9.00E+13
EPS15	3.85E+16	0	2.29E+16	0	0	0	2.86E+15	3.20E+16	2.10E+15	0	2.10E+16	2.76E+16
EPB41L2	4.26E+14	0	1.96E+16	5.82E+15	1.05E+16	9.14E+15	8.23E+14	1.39E+16	1.16E+16	9.98E+15	1.90E+16	4.84E+16
RPN2	4.55E+16	2.44E+14	2.21E+16	2.03E+16	1.76E+15	1.07E+16	1.61E+14	1.40E+15	2.22E+15	9.57E+15	2.00E+15	1.76E+14
NSF	1.95E+16	1.81E+16	8.44E+15	2.19E+16	1.54E+15	2.52E+16	3.54E+16	7.14E+15	3.05E+15	4.71E+16	6.92E+15	3.99E+15
RAC1	2.66E+15	1.70E+15	7.22E+15	2.19E+16	2.65E+16	4.47E+15	4.65E+15	4.73E+15	3.56E+16	3.20E+16	5.47E+14	5.32E+15
PSMC5	1.03E+16	1.50E+16	6.50E+15	8.43E+15	9.95E+15	9.62E+14	1.25E+16	9.50E+15	2.16E+16	4.39E+16	1.84E+16	1.85E+16
ATP6V1A	4587890625	6.63E+14	7.27E+15	3.96E+15	3.11E+15	7.21E+14	5.43E+15	6.22E+15	3.15E+15	6.14E+15	5.40E+15	5.36E+15
ANK1	4.53E+16	5.18E+16	3.64E+15	0	8.34E+15	1.57E+16	2.54E+16	2.88E+16	7.46E+15	2.55E+16	2.48E+15	2.58E+14
ZDHHC3	0	2.15E+15	5.98E+15	2.34E+15	0	1.54E+16	5.70E+15	7.39E+15	5.85E+15	9.15E+15	8.14E+15	6.30E+15
IGHG3	8.14E+15	8.36E+15	1.03E+11	6.89E+15	5.19E+15	7.39E+15	5.27E+15	9.71E+15	1.97E+12	6.75E+14	6.17E+13	7.29E+15
NLRX1	4.07E+14	5.59E+14	2.60E+16	4.08E+16	5.63E+15	0	2.68E+15	1.97E+16	2.50E+16	2.32E+15	0	6.91E+14
HNRNPH1	2.92E+14	1.81E+16	3.00E+16	2.18E+16	2.76E+15	1.65E+16	3.49E+15	4.59E+15	1.16E+16	7.51E+15	5.86E+15	3.82E+15
SYNGR1	0	4.02E+16	2.12E+15	5.84E+15	0	0	5.10E+15	1.74E+16	6.58E+12	3.68E+16	4.84E+15	5.33E+15
POTEF	6.04E+15	5.11E+14	8.78E+15	4.41E+16	3.04E+16	2.24E+16	7.73E+15	1.02E+16	3.17E+16	7.22E+13	7.75E+14	1.14E+15
WBP2	1.03E+16	7.43E+15	1.11E+15	1.13E+16	0	1.06E+15	2.37E+16	1.13E+16	1.29E+16	1.37E+16	1.63E+16	1.73E+16
USP14	9.44E+15	1.45E+16	4.28E+15	1.22E+16	7.03E+15	9.13E+15	8.50E+15	5.18E+15	1.41E+15	1.42E+16	1.18E+16	7.75E+15
SSR4	1.02E+16	7.70E+15	7.29E+15	6.35E+15	9.07E+15	4.37E+15	7.43E+15	7.11E+16	4.46E+15	6.53E+15	6.17E+15	6.78E+16
CRYZ	1.25E+16	0	1.46E+16	0	0	0	1.21E+16	0	2.83E+15	1.99E+15	4.16E+16	0
PRAF2	7.91E+15	0	1.01E+16	7.25E+15	1.86E+15	3.17E+15	9.32E+15	6.83E+15	3.88E+15	6.10E+15	9.74E+15	1.11E+16
CPNE1	9.60E+15	6.01E+15	6.10E+15	1.02E+16	0	3.82E+16	1.01E+15	4.50E+15	5.55E+15	8.22E+15	7.99E+15	5.84E+15
PLG	2.93E+16	2.22E+16	3.18E+15	2.03E+15	3.06E+16	2.23E+15	2.87E+16	2.42E+16	4.23E+16	5.17E+15	4.14E+15	2.70E+16
PSMD4	5.19E+15	3.15E+15	3.81E+15	3.17E+15	4.36E+15	4.91E+15	3.87E+14	1.43E+16	6.33E+15	7.14E+15	7.57E+15	3.48E+15
CBR1	5.62E+14	8.23E+15	5.06E+16	1.92E+16	0	0	0	1.58E+16	4.70E+16	6.42E+15	4.60E+15	5.50E+15
RPL7	6.94E+15	5.82E+14	2.30E+16	1.97E+16	2.50E+15	0	3.94E+16	4.57E+15	7.73E+15	3.46E+16	6.09E+15	1.62E+16
APOBEC3B	0	0	6.96E+15	0	0	0	0	4.89E+15	0	4.85E+15	5.43E+15	4.23E+15
APOC3	6.51E+15	4.27E+15	4.88E+13	3.38E+16	6.12E+15	6.08E+15	1.48E+16	5.07E+16	1.44E+16	6.38E+15	9.33E+14	1.00E+16
VIM	5.27E+15	0	4.60E+15	7.27E+15	4.43E+15	8.63E+15	3.39E+14	5.33E+13	4.85E+15	1.58E+15	0	1.09E+16
MPST	1.15E+16	2.69E+16	1.36E+16	1.02E+16	9.36E+15	1.87E+13	1.24E+16	1.13E+16	1.76E+16	1.32E+16	1.52E+16	1.25E+16
APOL1	3.58E+15	8.00E+15	5.28E+15	1.69E+15	3.34E+16	4.19E+15	6.47E+15	5.68E+15	6.54E+15	1.11E+16	5.94E+15	5.27E+15
PSMD10	2.98E+16	1.05E+16	2.29E+16	3.64E+16	0	6.36E+15	0	1.30E+15	0	5.31E+15	2.62E+16	1.63E+15
CAPZB	2.98E+16	2.21E+16	1.92E+16	2.21E+16	1.87E+15	1.49E+16	2.49E+16	1.47E+16	1.21E+16	1.35E+15	1.22E+16	1.44E+16
PRPS1	3.25E+15	3.71E+16	1.44E+16	1.87E+16	1.76E+16	8.31E+15	1.62E+14	2.22E+14	5.20E+15	5.81E+15	3.34E+16	2.54E+16
CD58	8.56E+14	5.62E+15	1.65E+16	5.85E+15	3.18E+15	1.82E+15	1.46E+16	2.24E+15	1.15E+16	1.65E+16	2.38E+16	2.54E+15
DBNL	2.13E+16	4.11E+15	0	1.84E+16	2.75E+16	0	0	1.07E+15	2.44E+15	1.46E+15	0	2.16E+16
COPS2	5.05E+14	6.50E+15	2.21E+15	3.20E+16	1.04E+16	4.72E+15	3.30E+16	3.15E+16	7.30E+15	4.79E+15	3.96E+16	3.96E+16
CS	3.71E+15	2.52E+16	1.40E+16	3.37E+15	2.62E+16	1.44E+16	1.80E+16	1.30E+16	1.73E+16	1.29E+16	8.03E+15	1.39E+16
AKR1C2	4.57E+16	0	2.61E+16	0	0	3.59E+15	0	0	0	2.70E+13	7.46E+14	3.08E+15
STK24	1.84E+16	1.99E+16	3.58E+16	0	4.44E+15	0	2.23E+15	3.81E+16	2.85E+16	1.91E+16	1.26E+16	2.93E+15
ZDHHC20	4.00E+16	0	4.30E+15	0	3.21E+15	3.06E+16	9.35E+15	1.93E+15	0	3.00E+15	1.07E+16	6.25E+15
HNRNPC	2.71E+15	0	2.44E+15	0	0	0	1.07E+16	0	0	3.33E+16	3.78E+15	3.37E+16
MTAP	5.37E+14	9.76E+15	4.57E+15	1.24E+15	4.92E+15	5.97E+15	7.15E+15	5.25E+15	2.58E+16	1.07E+15	1.40E+16	6.40E+15
CCT3	1.76E+16	1.61E+16	8.51E+15	9.16E+15	1.40E+16	1.03E+16	6.87E+16	1.13E+16	1.84E+16	2.36E+16	2.10E+16	1.51E+16
UBB	1.53E+15	1.88E+14	4.87E+16	1.65E+12	2.20E+16	1.97E+16	5.53E+16	5.50E+15	4.26E+15	7.64E+14	5.33E+15	6.89E+15
DERL1	3.24E+16	4.90E+16	1.97E+16	1.05E+16	1.21E+16	0	8.16E+13	1.85E+16	4.59E+15	9.24E+15	1.13E+16	9.71E+11
CFB	3.03E+15	2.95E+16	2.08E+16	3.03E+16	2.48E+16	3.61E+15	2.68E+16	1.79E+16	5.16E+15	2.36E+16	2.29E+16	1.68E+16
AGR2	5.05E+15	4.27E+15	4.33E+15	3.33E+16	3.72E+15	4.36E+15	2.31E+15	4.00E+15	7.37E+15	8.19E+15	1.08E+16	4.86E+14
ATL2	1.86E+16	3.01E+16	1.90E+14	4.31E+15	0	8.94E+15	1.17E+16	6.66E+16	3.37E+15	3.51E+15	1.44E+16	1.07E+16
HADHB	1.07E+15	5.98E+15	7.86E+16	1.01E+15	7.79E+15	5.96E+15	6.85E+15	7.53E+13	7.28E+15	6.00E+15	4.47E+15	6.59E+15
RAN	1.92E+15	2.89E+16	8.25E+14	1.56E+15	7.55E+16	1.26E+16	1.10E+16	9.11E+15	1.99E+16	1.30E+16	1.18E+16	1.01E+16
NAP1L1	1.90E+16	1.26E+15	8.06E+15	6.77E+14	6.72E+15	9.14E+15	1.26E+16	7.07E+15	1.38E+15	7.65E+15	3.59E+15	8.83E+15
CCT5	2.48E+16	2.24E+16	1.67E+16	1.61E+16	2.30E+15	1.91E+14	8.94E+15	1.62E+16	3.26E+15	4.30E+15	3.23E+14	2.56E+16
ITIH4	4.89E+16	5.61E+15	2.42E+15	3.10E+16	3.62E+15	3.71E+16	2.57E+16	3.06E+15	7.92E+15	3.02E+16	3.03E+15	3.15E+16
PTMA	2.52E+15	6.63E+15	2.59E+16	3.21E+16	3.58E+15	2.57E+15	2.37E+14	4.06E+15	2.83E+16	4.17E+15	4.89E+14	5.57E+15
CNRIP1	1.68E+16	4.01E+15	0	2.09E+15	0	0	0	1.18E+16	0	2.92E+16	3.57E+16	1.78E+16
PALS2	5.71E+15	0	9.47E+15	0	0	0	6.98E+15	8.26E+15	3.73E+15	1.07E+16	1.33E+16	5.81E+14
HSPE1	0	0	0	0	2.39E+16	0	0	3.99E+15	5.06E+15	1.30E+16	0	0
SRI	1.50E+16	1.79E+16	1.32E+16	1.33E+16	8.95E+15	1.27E+16	2.54E+16	8.17E+15	2.28E+16	1.23E+16	8.56E+15	7.59E+15
LRRFIP2	7.34E+15	0	0	0	0	0	0	0	4.74E+16	1.26E+16	0	0
DNAJB2	1.96E+16	0	3.21E+16	2.16E+15	0	0	6.51E+15	3.88E+15	3.68E+13	2.95E+16	5.79E+15	5.08E+15
PTPN12	2.47E+16	8.25E+15	1.17E+16	1.39E+15	1.21E+16	3.31E+15	1.32E+16	1.17E+16	6.55E+15	6.08E+16	5.37E+15	5.10E+15
SUMF2	5.88E+15	0	7.68E+15	0	0	5.28E+13	1.23E+16	1.49E+16	7.95E+15	5.78E+15	8.93E+15	9.69E+15
PLSCR1	5.40E+16	5.02E+15	1.76E+16	3.62E+15	8.32E+15	5.64E+15	9.02E+14	9.63E+15	7.75E+15	5.91E+15	1.13E+16	1.05E+16
NAPRT	2.01E+16	3.11E+16	1.39E+16	1.48E+16	7.77E+15	8.59E+15	7.03E+15	6.24E+15	1.49E+16	1.12E+15	6.87E+15	9.80E+14
SSR3	2.26E+15	0	3.59E+15	0	9.64E+15	0	2.65E+16	3.90E+15	0	0	1.57E+16	2.74E+16
FGG	2.82E+16	1.71E+16	1.02E+15	1.61E+16	1.66E+15	9.17E+15	1.07E+16	1.04E+16	3.99E+15	1.36E+16	8.00E+15	9.75E+15
RANBP1	5.91E+15	7.08E+15	6.33E+15	8.60E+15	1.14E+16	7.88E+14	3.53E+16	3.52E+15	2.06E+16	1.08E+16	4.80E+15	3.34E+15
APOD	1.12E+16	1.23E+15	1.03E+16	4.14E+15	6.46E+15	7.15E+16	8.75E+15	6.97E+15	2.76E+16	7.95E+15	1.24E+16	1.25E+16
RAB43	2.68E+15	0	1.19E+16	3.33E+16	0	0	1.11E+15	1.36E+15	1.42E+16	9.89E+15	0	2.74E+16
CYCS	4.34E+15	2.63E+15	3.94E+15	0	1.02E+16	2.35E+16	2.39E+15	4.18E+15	4.29E+15	4.91E+15	1.36E+16	3.87E+15
VDAC1	8.20E+14	4.77E+15	5.16E+13	7.29E+15	5.28E+15	6.10E+14	3.60E+15	3.08E+16	5.31E+15	3.48E+16	0	4.22E+16
APEH	2.97E+16	3.42E+16	7.94E+15	2.51E+16	1.96E+16	1.84E+16	8.13E+15	9.03E+15	4.03E+15	2.44E+15	2.80E+15	1.66E+15
ATP5MF	2.88E+15	2.15E+16	1.79E+15	2.73E+16	2.50E+16	1.97E+16	1.55E+16	8.91E+15	2.13E+16	1.02E+16	0	1.55E+16
TFPI	2.65E+15	9.00E+15	6.31E+15	3.57E+14	3.67E+16	0	8.15E+14	0	0	0	0	8.70E+15
GYG1	1.01E+16	3.32E+16	0	0	2.50E+16	3.23E+16	0	0	2.41E+16	2.13E+16	2.37E+16	1.47E+15
AHSG	1.29E+16	7.50E+14	6.86E+13	5.67E+15	5.87E+15	7.09E+15	1.15E+16	5.15E+14	1.71E+15	7.24E+15	4.39E+15	5.09E+15
PSMC2	1.96E+16	2.13E+16	1.09E+16	1.15E+16	1.61E+16	1.41E+16	1.19E+16	1.20E+16	2.95E+16	4.52E+15	2.68E+16	2.39E+16
ARPC3	1.46E+16	5.43E+15	7.12E+15	1.43E+16	7.06E+15	6.63E+15	4.48E+15	8.99E+15	2.51E+15	5.60E+15	5.80E+15	4.58E+15
DHRS2	8.84E+15	4.20E+15	3.03E+15	5.32E+14	0	7.89E+15	0	0	0	1.16E+16	2.44E+16	5.58E+15
ACP1	1.93E+13	2.80E+15	5.00E+15	2.85E+15	1.19E+16	1.48E+16	1.84E+15	8.99E+15	2.43E+16	1.38E+16	9.90E+15	1.27E+16
HLA-B.1	2.36E+15	1.37E+16	3.12E+16	1.15E+14	1.72E+16	0	2.37E+15	1.11E+16	2.61E+16	0	1.03E+14	4.21E+15
OCIAD1	1.97E+16	0	0	1.95E+16	3.94E+16	0	0	1.88E+15	1.25E+16	0	0	0
DBN1	2.11E+16	2.22E+16	9.37E+15	2.91E+16	1.28E+15	8.08E+15	7.64E+15	1.01E+16	2.04E+15	6.74E+13	2.84E+16	1.60E+16
SEPTIN11	9.28E+14	1.27E+16	6.05E+15	7.49E+15	0	0	4.81E+15	0	5.16E+15	0	0	5.25E+15
COPS4	1.73E+16	2.57E+16	0	0	0	0	3.39E+15	0	2.31E+16	0	0	0
STX18	3.35E+16	1.84E+16	1.65E+16	0	0	3.30E+16	2.60E+14	2.65E+14	1.14E+15	0	7.56E+15	4.35E+15
GRK6	0	0	8.62E+15	0	2.72E+16	0	3.38E+16	3.23E+15	0	5.66E+15	5.50E+15	5.75E+15
GC	1.01E+16	8.00E+14	8.44E+15	1.09E+16	6.51E+15	6.04E+16	7.10E+15	9.30E+15	1.51E+16	8.54E+15	7.14E+14	7.63E+15
VDAC3	1.82E+16	1.74E+15	1.16E+16	2.02E+16	1.49E+15	1.08E+16	8.13E+15	1.14E+16	2.02E+15	1.16E+16	3.95E+16	1.12E+15
VAMP7	6.63E+15	3.09E+15	8.13E+14	6.88E+15	5.50E+16	0	4.06E+15	2.97E+16	5.74E+15	4.37E+15	0	2.77E+16
ERLIN2	5.56E+15	3.82E+15	4.97E+15	6.79E+15	0	0	0	5.95E+15	7.20E+14	4.61E+14	1.04E+16	5.51E+15
DNPEP	3.27E+15	3.11E+16	2.79E+15	0	4.35E+15	4.59E+15	0	0	4.97E+15	8.09E+15	2.69E+15	5.74E+15
SPARC	1.18E+16	7.15E+15	1.33E+15	1.37E+15	9.52E+15	8.42E+15	1.10E+16	9.75E+14	7.54E+15	6.51E+15	1.27E+16	1.10E+16
VAPB	4.98E+15	2.05E+16	1.02E+16	0	1.89E+16	1.90E+16	6.57E+15	6.01E+15	7.41E+15	4.22E+16	9.99E+15	7.03E+15
COMT	2.28E+16	7.76E+15	2.70E+16	2.41E+16	1.31E+16	1.29E+16	2.25E+16	3.99E+16	2.15E+13	1.04E+16	1.16E+16	1.67E+16
ADD1	3.13E+15	2.87E+16	2.29E+15	3.22E+15	5.86E+15	7.06E+15	1.86E+16	3.08E+14	7.42E+15	1.83E+16	2.36E+15	2.03E+14
SEPTIN7	9.23E+15	5.52E+15	6.33E+16	5.13E+15	5.48E+14	0	5.31E+15	6.58E+15	7.34E+15	5.46E+15	1.52E+16	3.78E+16
NDUFV2	9.56E+15	7.66E+14	8.85E+14	7.29E+15	5.73E+15	7.20E+15	3.73E+16	0	1.01E+16	4.98E+15	0	5.74E+14
GLB1	5.20E+15	0	0	5.31E+15	0	0	3.54E+16	0	1.67E+16	0	0	0
TMED2	2.20E+15	0	7.04E+15	6.75E+15	2.45E+15	4.14E+14	1.16E+16	6.33E+15	2.32E+15	2.01E+16	1.16E+16	3.98E+15
LTF	4.73E+15	1.62E+15	9.83E+15	1.35E+16	1.27E+16	1.46E+14	1.25E+16	1.54E+16	3.68E+15	2.30E+16	9.63E+15	1.44E+16
EIF4A2	5.84E+15	1.07E+16	5.21E+15	9.54E+15	6.08E+15	9.44E+14	4.55E+14	5.12E+15	3.78E+16	5.83E+15	7.35E+15	6.35E+15
SLC40A1	0	0	3.25E+15	2.62E+15	0	2.18E+16	1.29E+16	2.00E+16	1.88E+16	1.44E+14	2.45E+16	1.87E+15
LCP2	3.61E+16	0	4.86E+15	0	0	5.58E+15	6.23E+15	3.56E+15	0	4.36E+16	2.96E+15	6.04E+15
ITGA2	2.33E+16	1.74E+15	5.53E+15	2.23E+16	2.29E+15	1.09E+16	6.75E+15	8.39E+15	1.30E+16	6.87E+15	0	1.01E+16
CD36	1.11E+16	5.94E+15	3.34E+15	5.08E+15	9.26E+15	4.25E+15	7.21E+15	2.14E+16	6.94E+14	1.71E+15	1.66E+15	2.35E+16
PCYOX1L	7.31E+15	5.92E+15	2.20E+16	9.12E+15	0	8.35E+15	7.84E+16	6.22E+16	7.67E+15	4.83E+15	1.94E+16	7.24E+15
CALD1	9.81E+15	7.86E+16	2.04E+16	6.62E+15	4.21E+15	4.20E+15	5.15E+15	2.22E+16	4.55E+15	1.81E+16	2.61E+16	2.40E+16
NIF3L1	1.06E+16	1.72E+16	4.72E+15	5.15E+15	9.63E+15	6.22E+16	5.46E+15	4.95E+15	1.32E+16	898828125	3.94E+15	3.77E+16
PAICS	1.24E+16	1.98E+16	8.19E+15	1.74E+16	7.21E+15	1.03E+16	8.57E+14	6.76E+15	1.98E+16	1.60E+16	1.53E+16	8.13E+15
GSTK1	4.24E+15	5.87E+14	2.77E+14	8.08E+15	0	3.67E+16	3.62E+16	1.96E+15	3.19E+15	1.69E+16	2.60E+15	3.25E+15
CP	8.74E+15	9.68E+15	6.13E+14	7.81E+15	9.55E+15	7.53E+15	5.89E+15	6.32E+15	1.55E+13	8.94E+15	6.00E+16	5.38E+15
LANCL1	4.79E+15	6.53E+15	7.90E+15	6.83E+15	6.16E+14	3.84E+16	5.21E+15	7.62E+15	1.01E+16	5.97E+15	3.39E+16	5.46E+15
CLNS1A	9.93E+15	6.22E+15	1.19E+13	3.68E+15	0	2.09E+15	9.81E+14	7.57E+15	1.27E+16	8.65E+15	1.11E+16	5.65E+15
PYGM	6.24E+16	5.10E+16	4.95E+15	4.44E+16	5.18E+15	1.68E+16	8.75E+15	5.26E+16	3.59E+15	2.18E+16	6.43E+15	6.75E+14
NUCB2	1.04E+16	7.17E+15	1.84E+16	1.01E+16	1.10E+15	9.49E+14	1.02E+16	2.92E+14	8.45E+15	1.31E+15	1.85E+16	1.50E+15
SERPINH1	1.82E+16	3.30E+15	1.17E+16	9.74E+15	6.08E+15	4.78E+15	4.69E+15	7.33E+16	1.05E+16	5.09E+16	5.15E+13	7.19E+15
NDUFS8	1.23E+16	1.27E+16	1.01E+16	1.94E+14	2.33E+15	0	6.97E+16	8.72E+15	6.74E+15	0	0	6.47E+14
RAB1B	1.12E+16	1.09E+14	1.21E+16	9.19E+15	5.35E+15	8.37E+15	1.10E+16	1.00E+16	9.17E+15	7.60E+14	6.61E+15	9.97E+15
PSMC3	1.92E+16	3.11E+15	9.54E+15	1.51E+15	2.46E+15	1.69E+16	1.10E+16	1.23E+16	2.42E+16	3.63E+15	2.90E+16	2.24E+16
LGALS8	0	0	4.66E+15	2.86E+15	0	6.42E+15	3.04E+16	0	3.95E+15	2.90E+15	5.05E+15	3.86E+15
COPB1	8.99E+15	5.70E+15	5.50E+15	6.03E+15	6.47E+15	6.75E+14	4.78E+15	7.55E+15	3.49E+15	2.89E+16	6.21E+15	4.04E+15
SLC43A3	6.22E+15	6.68E+15	3.08E+15	3.10E+14	7.64E+15	9.44E+15	1.16E+16	3.70E+15	8.06E+15	1.12E+16	1.33E+16	1.63E+15
RIC8A	2.30E+14	3.67E+16	1.36E+15	2.96E+16	0	0	2.54E+15	1.70E+15	1.98E+16	0	0	0
TALDO1	1.60E+16	2.79E+16	1.00E+16	1.14E+16	6.67E+14	1.92E+15	1.46E+16	9.33E+15	1.49E+16	1.08E+16	9.13E+15	6.50E+14
HEBP1	3.68E+16	6.11E+16	4.42E+15	3.41E+16	0	4.45E+15	2.99E+16	2.52E+15	5.51E+15	4.01E+16	5.38E+16	1.22E+16
ATP6V0D1	7.11E+15	6.11E+15	1.69E+15	7.13E+15	3.33E+16	8.41E+15	6.10E+15	1.62E+16	1.53E+16	7.41E+16	1.03E+16	1.12E+16
SLC2A4	9.43E+15	4.82E+15	1.97E+16	1.05E+16	3.85E+16	1.21E+15	9.42E+15	1.61E+16	5.57E+16	1.30E+16	1.54E+16	1.06E+16
MLEC	1.06E+16	5.41E+15	3.70E+15	6.42E+15	4.41E+15	6.85E+15	7.36E+15	3.30E+16	5.31E+15	3.71E+16	0	6.27E+15
ARHGDIB	8.50E+15	7.77E+16	9.41E+15	8.24E+15	2.33E+15	0	9.17E+15	9.44E+15	4.60E+14	9.75E+15	5.55E+15	9.14E+15
TUBA1C	9.47E+15	2.82E+15	2.34E+15	2.77E+16	0	8.32E+15	2.81E+16	3.20E+15	5.07E+14	1.07E+15	1.05E+16	2.39E+16
ATP5PD	1.94E+16	1.00E+16	9.52E+15	9.17E+12	1.10E+16	2.54E+16	3.67E+15	4.37E+16	1.22E+16	4.87E+15	0	1.43E+16
B2M	4.81E+15	4.43E+15	3.44E+16	4.01E+13	0	3.47E+16	5.67E+15	3.47E+16	2.78E+16	3.48E+16	1.39E+16	3.69E+16
ATL3	1.66E+15	8.85E+15	4.67E+16	1.69E+15	1.90E+16	2.18E+16	3.38E+15	5.11E+15	2.05E+16	2.21E+16	3.32E+15	2.74E+16
GOLT1B	1.88E+16	1.25E+16	2.63E+15	1.82E+15	1.36E+15	1.14E+16	1.44E+15	2.99E+16	2.26E+16	2.15E+16	2.29E+15	2.94E+16
DSTN	8.10E+14	2.50E+16	1.04E+16	3.28E+16	3.65E+16	3.31E+15	1.04E+14	1.20E+16	0	9.11E+15	4.93E+15	6.43E+15
ST13	2.96E+16	3.36E+15	1.13E+16	2.00E+16	1.28E+16	2.03E+16	1.40E+16	7.95E+15	3.96E+15	1.92E+16	9.01E+15	1.14E+16
SELP	6.46E+15	1.84E+15	1.59E+16	2.91E+15	3.67E+13	1.96E+15	1.79E+16	1.79E+16	3.27E+15	1.64E+15	6.54E+16	2.11E+16
CAD	7.76E+14	5.28E+15	4.05E+15	3.87E+16	3.68E+16	2.35E+16	3.89E+16	4.19E+15	2.30E+16	4.99E+15	4.63E+15	3.35E+16
OSBPL8	4.50E+14	3.60E+16	1.24E+16	4.10E+15	0	0	0	4.51E+15	4.48E+15	3.91E+16	5.94E+15	6.57E+15
RPLP0	4.67E+16	2.38E+15	3.69E+16	4.23E+15	6.35E+15	3.53E+16	3.49E+16	3.06E+16	5.75E+15	3.39E+15	7.12E+14	3.87E+15
SLC25A3	1.99E+16	7.48E+15	7.27E+15	1.15E+16	1.41E+15	5.54E+15	6.14E+15	4.17E+15	8.12E+15	1.71E+15	1.64E+16	6.86E+16
KRT18	1.01E+16	1.93E+16	1.65E+16	0	2.06E+16	4.26E+15	0	0	0	3.85E+15	4.68E+15	2.01E+16
MYL6	1.40E+16	5.99E+16	5.08E+16	7.02E+15	5.45E+16	3.78E+15	6.58E+15	4.62E+14	5.57E+16	3.54E+15	2.34E+16	4.49E+16
GAPVD1	1.47E+16	1.81E+15	5.51E+15	6.63E+15	5.26E+15	7.58E+15	7.53E+15	8.60E+15	1.23E+15	1.21E+16	8.50E+15	6.79E+15
CLTA	9.03E+15	9.85E+13	8.45E+15	1.09E+16	6.40E+16	7.88E+15	5.67E+15	1.69E+16	1.12E+16	6.22E+15	2.05E+16	1.67E+16
ATP6V1H	4.87E+15	0	0	0	0	3.50E+15	1.64E+16	2.89E+16	3.36E+16	2.02E+15	2.87E+16	0
DPP3	3.45E+15	5.58E+15	1.76E+16	4.11E+15	0	6.06E+16	1.06E+15	2.46E+16	3.95E+16	3.61E+16	3.46E+16	3.47E+15
ACADVL	4.34E+15	1.20E+16	4.71E+15	2.06E+15	0	0	0	1.69E+16	2.01E+14	0	0	0
SLC27A2	0	0	3.89E+16	0	3.10E+16	0	4.91E+14	4.33E+15	3.72E+16	0	0	3.70E+16
TMED10	1.11E+16	8.01E+15	1.91E+16	1.30E+16	1.29E+15	7.87E+15	1.75E+15	1.87E+15	1.15E+16	1.38E+16	1.47E+16	2.38E+15
GNG2	8.51E+15	8.62E+15	4.65E+15	3.36E+16	7.37E+15	6.78E+15	2.27E+16	2.00E+15	2.90E+13	1.31E+16	1.57E+16	1.61E+16
LGMN	0	0	0	0	0	0	0	0	0	2.67E+16	0	2.11E+15
GMFB	0	4.01E+15	3.48E+16	2.71E+15	1.52E+16	1.71E+16	1.78E+16	1.65E+15	1.75E+16	0	1.48E+16	0
VTI1B	0	1.21E+16	1.96E+16	0	0	0	1.15E+15	0	1.93E+16	1.41E+16	0	0
PNP	6.33E+15	8.26E+15	2.85E+16	4.63E+15	1.94E+16	4.75E+15	2.65E+15	2.40E+16	5.94E+16	4.16E+15	3.38E+15	3.09E+16
PSMA6	2.53E+15	2.67E+16	8.84E+14	1.31E+15	1.70E+16	1.22E+16	8.99E+14	9.88E+14	3.88E+15	3.61E+15	3.36E+15	1.89E+16
SEPTIN5	5.46E+15	2.16E+15	3.77E+16	3.45E+16	3.14E+15	3.71E+16	3.50E+15	3.60E+15	2.42E+16	0	0	2.80E+15
PDE5A	5.34E+16	5.30E+15	4.01E+15	6.83E+15	0	0	2.45E+15	2.91E+15	9.33E+15	3.99E+16	1.21E+15	2.03E+16
PPIF	5.49E+15	9.96E+13	2.13E+16	3.18E+16	2.99E+15	6.88E+15	2.46E+16	1.50E+16	2.70E+16	1.59E+16	1.08E+16	1.41E+16
CD44	2.51E+16	1.42E+16	1.25E+16	2.40E+15	1.95E+16	6.16E+15	9.49E+15	1.59E+15	5.03E+14	2.61E+15	1.48E+15	1.08E+16
UFM1	1.40E+16	1.08E+16	1.08E+16	4.69E+15	4.47E+15	4.86E+15	1.08E+16	2.52E+15	1.24E+16	1.25E+16	2.10E+16	1.23E+15
MNDA	8.01E+15	5.94E+15	0	0	0	0	0	0	3.57E+16	3.57E+16	0	0
TMEM222	4.42E+15	0	8.55E+15	3.11E+15	0	3.82E+16	8.66E+15	1.25E+16	4.05E+15	1.06E+14	8.91E+14	1.02E+16
TGFBI	8.17E+15	0	8.70E+15	2.74E+16	5.06E+15	0	0	5.28E+15	4.34E+15	6.92E+15	0	6.67E+15
CD38	0	0	1.44E+16	0	0	1.63E+16	1.23E+16	0	0	0	0	0
KLKB1	4.40E+15	6.34E+15	3.01E+15	7.86E+16	3.68E+15	4.65E+15	7.73E+16	3.21E+15	3.72E+15	3.94E+16	2.66E+15	0
RPLP2	1.34E+16	1.50E+16	9.86E+15	2.34E+16	9.39E+15	1.17E+16	1.44E+16	1.52E+16	1.77E+16	9.57E+15	1.91E+16	1.11E+15
MYCT1	2.07E+16	8.64E+15	4.54E+15	1.49E+15	1.65E+15	1.86E+16	5.12E+15	4.91E+14	1.23E+16	3.01E+16	0	5.41E+15
HADHA	1.00E+11	6.36E+15	7.12E+15	6.93E+16	5.93E+15	5.42E+15	3.45E+15	3.96E+16	5.32E+15	3.80E+15	2.66E+16	4.10E+15
TMT1A	2.26E+16	2.04E+16	1.11E+16	2.08E+16	1.84E+16	1.81E+16	5.60E+15	8.42E+14	3.11E+15	5.00E+15	4.67E+16	7.19E+14
TPM1.1	6.84E+14	5.15E+15	3.01E+15	3.82E+16	7.77E+15	9.65E+15	2.13E+16	3.63E+14	1.16E+16	1.94E+15	2.49E+16	2.41E+15
CERS2	2.15E+15	0	0	0	3.01E+16	0	0	4.86E+15	1.97E+16	0	0	0
TMOD3	8.50E+15	3.10E+16	3.98E+16	9.55E+15	5.55E+15	4.79E+15	4.95E+15	4.39E+15	6.60E+16	5.19E+15	1.58E+15	3.20E+16
PSMA4	3.23E+15	5.12E+16	1.13E+15	2.10E+16	1.98E+15	2.73E+16	8.05E+15	1.01E+16	4.27E+15	4.54E+16	2.96E+16	2.31E+16
ANXA2	5.68E+16	7.78E+16	3.58E+16	4.23E+15	5.65E+15	9.06E+15	4.95E+15	2.98E+15	4.28E+15	8.82E+15	8.71E+15	5.41E+15
RAB8B	9.16E+15	8.53E+15	9.11E+14	3.92E+15	6.05E+15	6.86E+15	1.24E+16	9.08E+15	1.38E+16	8.75E+15	5.80E+14	9.06E+15
AKR7A2	2.14E+16	1.72E+16	1.69E+16	2.21E+16	2.07E+16	2.01E+16	2.23E+15	1.84E+16	1.56E+16	1.73E+15	2.41E+16	1.62E+16
SNAP23	1.97E+16	7.38E+16	2.08E+15	1.92E+16	1.83E+16	2.27E+15	1.30E+16	2.26E+16	2.33E+15	1.29E+16	1.09E+15	1.25E+16
APRT	6.06E+15	4.56E+15	2.34E+15	3.18E+16	0	3.71E+15	4.85E+15	0	0	2.80E+15	4.20E+15	5.89E+15
COTL1	1.72E+14	1.44E+14	1.24E+16	7.96E+15	1.07E+16	1.04E+16	2.78E+15	1.80E+16	5.33E+15	1.63E+16	1.56E+16	1.31E+16
STX16	3.68E+16	4.66E+15	1.15E+16	1.17E+16	5.54E+14	0	2.95E+16	7.04E+15	2.61E+16	3.25E+16	7.04E+15	6.74E+15
KDELR2	1.17E+16	1.64E+16	8.20E+15	2.74E+15	3.11E+16	7.71E+16	1.58E+16	1.92E+16	2.76E+16	1.60E+16	2.24E+15	3.07E+15
CLEC1B	5.09E+16	3.89E+14	0	7.65E+15	3.47E+15	8.18E+11	4.80E+15	2.22E+15	6.37E+15	1.29E+16	0	5.32E+16
PRKAR1B	8.37E+15	3.00E+15	1.56E+16	7.56E+15	6.85E+15	8.73E+15	1.80E+15	3.68E+15	0	1.37E+16	9.79E+15	2.17E+16
ATG9A	6.17E+15	4.47E+14	1.02E+16	0	7.75E+16	5.02E+15	1.59E+14	1.22E+16	7.47E+15	4.09E+15	1.21E+16	5.74E+15
ART4	1.26E+16	1.20E+16	4.14E+16	1.09E+15	1.48E+16	2.18E+16	3.01E+15	3.95E+15	2.30E+15	3.27E+14	4.31E+16	3.67E+16
RALA	5.34E+15	1.14E+16	5.84E+15	0	2.39E+16	2.12E+16	4.61E+16	9.13E+15	5.98E+15	1.82E+16	3.72E+15	5.15E+15
PSMD6	2.23E+15	3.36E+16	0	0	3.35E+16	3.57E+16	0	1.76E+16	1.97E+16	3.54E+16	3.45E+15	2.19E+16
MBOAT2	4.80E+15	7.73E+15	1.45E+16	0	1.44E+15	5.69E+15	2.19E+16	2.83E+15	7.11E+15	1.50E+14	1.44E+16	1.86E+15
PRPSAP2	1.06E+16	1.99E+16	5.35E+15	1.01E+15	8.94E+15	3.91E+15	5.64E+15	8.36E+14	1.44E+16	1.58E+14	1.30E+16	8.41E+15
SLC25A11	3.10E+16	2.14E+16	2.87E+15	2.89E+15	1.53E+16	0	1.84E+16	1.45E+16	1.46E+15	0	0	0
MPDU1	1.65E+15	1.51E+16	6.47E+15	1.92E+16	2.23E+16	2.19E+15	5.31E+14	5.57E+16	2.03E+15	1.88E+15	3.90E+15	4.29E+15
GLOD4	4.78E+15	6.82E+14	5.67E+15	5.52E+14	0	6.86E+15	1.65E+15	0	3.28E+16	2.81E+15	0	2.07E+16
ABCC1	4.29E+15	7.56E+14	2.16E+15	6.82E+15	1.02E+16	7.67E+15	2.13E+16	2.31E+16	7.99E+15	1.77E+16	2.32E+16	1.80E+15
CAMP	2.88E+15	1.02E+16	7.19E+15	1.14E+16	7.28E+15	1.27E+16	1.10E+15	6.70E+15	3.06E+16	8.94E+14	6.69E+15	9.36E+14
CCS	1.16E+16	2.03E+16	1.27E+15	1.56E+16	1.85E+15	2.91E+16	1.34E+16	1.68E+16	2.20E+15	1.22E+16	8.39E+15	9.37E+15
DDT	4.41E+16	8.01E+15	1.80E+16	4.23E+16	2.67E+16	4.36E+14	2.45E+16	2.32E+15	5.62E+15	3.40E+16	4.47E+15	2.98E+16
OLA1	9.26E+15	1.85E+16	6.65E+15	6.28E+15	6.12E+15	6.42E+15	9.15E+15	5.39E+15	8.97E+15	8.79E+15	5.56E+15	5.10E+16
ARHGDIA	2.55E+16	2.18E+16	2.24E+15	1.88E+16	3.58E+15	2.15E+16	8.30E+15	9.56E+13	5.06E+15	2.25E+15	2.84E+16	1.88E+16
TMCO1	0	0	0	0	0	0	0	0	0	6.27E+15	0	5.36E+15
FLII	1.22E+15	4.99E+15	5.10E+15	6.14E+15	9.63E+15	0	6.29E+15	5.76E+15	8.54E+15	6.05E+15	0	5.01E+15
BLMH	4.20E+15	4.44E+15	1.73E+16	1.31E+16	1.69E+16	2.17E+16	2.09E+16	1.83E+15	5.00E+16	2.62E+15	1.96E+15	1.38E+16
GRB2	2.05E+16	0	0	3.21E+16	0	0	6.19E+15	6.60E+15	0	2.69E+15	0	4.98E+15
FBXL20	4.19E+15	3.74E+16	7.08E+15	2.36E+16	3.68E+15	4.37E+16	3.95E+16	4.53E+15	3.40E+15	4.28E+15	4.83E+15	6.27E+16
PFAS	3.90E+16	0	0	3.44E+16	0	0	1.49E+16	0	3.88E+15	2.37E+16	0	2.23E+15
ICAM2	1.70E+15	8.55E+15	5.09E+15	9.40E+15	1.31E+16	1.48E+15	9.86E+15	3.77E+14	1.26E+16	4.63E+15	0	8.59E+15
CD226	8.65E+15	7.10E+15	5.25E+16	5.04E+15	8.05E+15	4.77E+15	5.66E+15	3.79E+15	8.17E+15	4.03E+14	5.86E+15	4.02E+15
NHERF1	0	0	2.86E+15	2.58E+15	2.53E+16	0	1.60E+16	4.01E+15	0	3.44E+14	2.73E+15	2.06E+15
MYL12A	1.63E+16	7.55E+15	6.41E+15	7.96E+15	6.47E+14	3.66E+16	8.74E+15	6.21E+16	6.60E+15	4.35E+15	2.19E+16	6.47E+15
SRC	1.49E+16	5.67E+16	1.05E+15	4.03E+15	8.81E+15	1.26E+16	1.03E+16	9.06E+15	4.31E+16	3.24E+16	3.30E+16	8.59E+15
CDC37	2.82E+15	4.51E+15	2.60E+15	4.86E+15	0	0	6.64E+15	2.22E+16	3.36E+16	4.86E+16	3.82E+15	3.87E+16
LONP1	2.32E+16	2.60E+16	0	0	4.63E+15	0	0	0	1.86E+16	0	0	0
PRKCSH	1.64E+14	1.87E+16	2.10E+16	1.82E+16	8.19E+15	1.47E+16	1.64E+16	2.44E+16	1.27E+16	2.13E+16	2.13E+16	2.01E+16
PARK7	5.34E+15	9.49E+14	5.42E+15	5.03E+16	6.19E+15	1.21E+16	7.73E+15	3.53E+16	8.15E+15	1.21E+16	2.59E+15	7.25E+15
COASY	8.98E+15	5.08E+15	7.88E+15	0	0	0	0	1.25E+16	1.03E+16	6.10E+15	0	9.17E+15
EIF3G	0	0	6.56E+15	2.79E+15	0	0	0	0	3.84E+15	2.49E+16	0	0
APOC2	1.91E+16	1.20E+16	2.50E+16	7.96E+14	1.83E+16	1.55E+15	5.89E+15	1.74E+16	3.08E+16	2.09E+16	2.72E+16	2.46E+16
APOC1	7.82E+15	3.17E+16	7.75E+15	4.42E+16	3.95E+14	5.22E+15	9.74E+15	8.22E+15	1.17E+15	7.53E+15	1.05E+16	8.54E+14
GMFG	0	8.82E+15	6.80E+15	0	5.31E+16	1.09E+16	5.88E+15	9.09E+15	6.39E+15	2.95E+16	1.98E+16	0
MYDGF	2.01E+15	4.56E+15	1.13E+16	2.28E+16	2.96E+16	7.66E+15	6.13E+15	1.06E+16	6.42E+14	4.86E+15	6.03E+15	8.22E+15
USE1	2.56E+15	0	6.62E+15	3.73E+16	9.97E+15	3.60E+14	2.44E+16	5.71E+15	1.28E+15	4.04E+15	5.79E+15	3.52E+16
STXBP2	5.92E+15	3.63E+16	3.46E+16	4.57E+15	4.54E+15	3.86E+16	4.40E+14	3.65E+15	3.46E+15	2.82E+16	2.55E+15	3.14E+15
RUVBL2	1.02E+16	6.27E+15	0	3.11E+15	5.65E+15	5.05E+16	9.78E+15	0	4.09E+16	6.10E+15	3.98E+16	2.39E+15
PGLS	9.75E+15	1.04E+16	7.33E+15	7.34E+15	5.44E+15	1.03E+16	6.97E+16	6.04E+16	7.17E+16	5.65E+14	4.68E+15	6.09E+16
PDLIM1	2.33E+16	1.34E+16	1.28E+15	1.57E+16	1.36E+16	6.84E+14	1.33E+16	1.01E+16	1.05E+16	7.33E+15	5.90E+15	8.28E+15
LGALS9	1.32E+16	9.72E+14	1.48E+16	0	5.00E+15	1.45E+14	1.56E+16	9.76E+15	8.21E+15	1.12E+16	1.26E+16	1.56E+16
STXBP3	3.84E+16	3.59E+16	1.09E+15	3.55E+16	7.77E+13	4.18E+15	7.76E+15	1.26E+16	4.11E+15	6.69E+15	8.10E+14	9.27E+13
RAB27B	9.99E+15	5.27E+14	2.59E+16	6.81E+15	7.66E+15	3.54E+15	3.58E+15	2.06E+16	5.44E+15	1.63E+16	1.18E+16	2.40E+15
PSMD11	2.27E+16	2.30E+15	1.32E+16	1.15E+16	1.78E+16	1.40E+16	1.08E+16	1.54E+16	4.48E+15	3.85E+15	2.89E+15	2.15E+15
PSMD12	1.08E+16	1.53E+16	7.50E+15	7.54E+15	5.92E+15	3.98E+15	8.05E+15	7.03E+14	1.10E+16	1.82E+16	1.30E+16	1.40E+16
CLIC1	1.94E+16	1.49E+16	2.06E+16	1.17E+15	1.09E+16	1.78E+16	2.34E+15	1.90E+16	7.17E+16	1.78E+16	1.31E+16	2.04E+16
IPO5	1.90E+15	2.11E+16	1.42E+16	2.14E+15	1.63E+16	2.35E+16	2.11E+15	2.29E+16	2.51E+16	3.01E+16	1.49E+16	2.30E+16
NDUFA4	1.47E+16	1.88E+15	9.35E+15	1.85E+16	1.46E+16	7.60E+15	1.30E+16	8.43E+15	1.97E+16	6.69E+15	4.80E+15	2.80E+15
PSMD14	1.25E+15	1.39E+16	5.52E+15	6.41E+15	7.05E+14	5.07E+16	3.67E+16	6.63E+14	2.12E+16	2.37E+16	1.61E+16	7.08E+15
PPP6C	3.54E+16	4.64E+15	2.47E+16	2.95E+15	1.83E+16	3.40E+15	9.68E+15	2.29E+15	4.51E+15	2.04E+14	0	0
C2CD2L	2.79E+16	2.05E+14	1.30E+15	3.61E+16	9.28E+15	8158203125	1.27E+15	1.35E+15	4.97E+14	6.98E+15	1.21E+16	9.83E+15
ADAM10	9.10E+14	5.94E+15	5.38E+15	4.91E+15	7.85E+15	6.39E+15	4.33E+15	4.51E+15	6.15E+15	2.91E+15	3.34E+16	5.69E+16
PRMT5	1.88E+16	3.80E+15	2.50E+16	9.13E+15	1.31E+15	2.58E+16	1.41E+16	1.62E+15	2.03E+16	2.52E+15	2.38E+16	1.60E+16
PSMA7	4.17E+15	4.25E+16	1.68E+16	2.43E+15	2.82E+12	2.66E+15	1.77E+14	2.04E+15	5.13E+16	6.78E+15	4.64E+15	2.96E+16
SCAMP3	2.38E+15	0	3.92E+15	3.28E+16	0	0	0	1.16E+16	0	1.38E+16	0	0
MGST3	7.52E+15	6.05E+16	1.95E+16	6.22E+15	1.33E+16	4.09E+14	4.13E+15	9.63E+15	7.07E+15	4.97E+15	2.80E+16	1.41E+16
ARPC2	8.94E+15	5.02E+15	7.64E+15	0	5.75E+15	0	4.91E+15	5.54E+15	3.52E+15	7.14E+15	0	5.98E+15
PGRMC2	1.49E+16	6.99E+15	4.56E+16	1.47E+16	1.57E+15	2.33E+13	2.18E+16	4.52E+15	1.36E+16	1.50E+16	2.43E+14	1.92E+16
ADAMDEC1	2.43E+16	3.46E+15	1.47E+16	1.60E+15	5.42E+15	1.56E+16	0	7.87E+15	3.91E+15	1.29E+16	5.67E+15	1.34E+16
SURF4	1.94E+15	6.26E+15	2.42E+15	1.46E+16	1.43E+16	1.34E+16	1.10E+16	2.19E+16	1.68E+16	1.52E+16	1.60E+16	2.29E+16
STX7	1.56E+16	1.79E+16	5.16E+15	1.36E+16	1.68E+15	1.88E+15	1.97E+15	3.78E+15	2.43E+16	2.82E+16	2.16E+15	2.28E+16
ABCC4	1.09E+16	9.31E+15	4.43E+16	1.32E+16	1.69E+16	1.21E+16	2.81E+15	3.03E+16	1.89E+15	2.56E+16	3.25E+16	2.45E+15
ABCC5	0	3.61E+15	9.15E+14	0	4.57E+15	0	5.12E+15	5.85E+15	0	6.72E+15	4.64E+15	6.96E+16
ARPC5	2.37E+16	9.34E+14	2.07E+15	1.11E+16	8.27E+15	7.10E+15	1.29E+16	9.92E+15	1.00E+16	1.25E+15	3.35E+15	1.73E+16
KCNN4	1.56E+16	5.86E+15	1.09E+16	0	5.62E+15	4.61E+15	5.26E+15	8.41E+15	4.77E+15	3.45E+16	6.15E+15	2.79E+15
PSMD3	1.13E+15	8.20E+15	3.84E+15	6.42E+15	6.32E+14	2.57E+16	5.57E+15	4.52E+15	1.32E+16	1.76E+16	1.20E+16	9.40E+15
ZW10	2.98E+15	1.93E+16	1.04E+16	3.52E+15	7.85E+15	8.18E+15	9.65E+15	9.04E+15	4.48E+14	3.89E+16	9.01E+15	5.88E+15
TGFB1I1	2.83E+16	1.63E+15	6.14E+15	1.21E+16	2.02E+15	1.08E+16	1.19E+16	1.58E+16	1.24E+16	7.78E+15	4.71E+15	1.28E+16
GET3	1.78E+16	2.59E+15	1.00E+16	1.02E+16	7.83E+15	1.53E+16	8.83E+15	6.02E+15	1.55E+16	7.83E+15	5.69E+15	7.21E+15
ACTN4	2.65E+16	1.87E+16	8.64E+15	1.87E+14	1.66E+16	1.11E+16	1.23E+16	9.49E+15	1.16E+16	1.28E+16	1.11E+16	1.16E+16
AP1G1	9.56E+14	4.27E+14	3.45E+15	6.41E+15	7.66E+15	1.89E+16	4.73E+15	2.24E+16	2.91E+15	1.37E+16	1.35E+16	3.85E+15
NARS1	0	0	0	0	0	0	0	0	0	2.69E+15	2.55E+16	1.61E+15
CD5L	1.70E+16	3.91E+16	1.16E+16	9.62E+15	5.18E+15	1.83E+16	2.68E+16	2.47E+15	1.43E+16	2.79E+15	1.94E+16	1.99E+16
H2BC12	8.21E+15	4.44E+15	1.70E+15	1.08E+16	8.21E+15	8.20E+14	8.13E+15	1.02E+16	5.25E+15	5.38E+16	1.44E+16	1.54E+16
SEMA7A	3.29E+15	2.50E+15	7.94E+15	2.30E+16	2.07E+12	3.64E+15	4.31E+15	1.02E+16	3.74E+15	4.75E+15	7.58E+15	7.55E+15
SH3BGRL	1.30E+16	2.42E+13	8.81E+15	1.49E+16	1.84E+16	1.39E+16	3.76E+16	6.70E+15	2.66E+16	7.63E+15	9.95E+15	5.38E+15
SLC43A1	0	0	0	0	0	0	3.02E+16	3.72E+16	0	5.27E+14	4.00E+16	5.24E+15
SEC22B	1.06E+16	8.65E+15	3.47E+15	9.53E+15	1.14E+15	1.35E+16	2.70E+16	3.64E+15	1.01E+16	1.32E+16	1.63E+16	2.09E+16
BANF1	8.87E+15	3.67E+15	2.85E+16	1.58E+16	8.40E+14	1.71E+15	3.32E+15	1.24E+16	1.89E+16	1.51E+16	3.90E+16	3.87E+15
STX11	6.50E+15	3.45E+15	5.88E+15	1.24E+16	3.75E+16	5.12E+15	3.67E+16	3.57E+15	2.60E+16	1.99E+16	1.92E+16	6.14E+15
FCN3	6.14E+14	2.76E+16	2.97E+16	4.45E+15	2.57E+15	0	5.59E+15	4.47E+15	9.22E+15	2.63E+15	1.27E+15	6.81E+15
RP2	1.02E+16	6.51E+15	2.69E+15	7.02E+14	1.34E+16	2.48E+16	2.40E+16	3.35E+16	1.36E+16	2.03E+16	1.94E+16	2.03E+16
IDH1	2.93E+16	3.70E+16	6.11E+15	2.24E+15	5.63E+15	0	4.53E+15	2.10E+16	1.23E+15	5.70E+15	4.73E+15	7.72E+15
ARL6IP5	3.75E+15	3.04E+16	2.02E+16	2.70E+15	3.21E+16	2.96E+15	1.53E+16	2.34E+15	2.29E+16	8.40E+15	1.22E+16	1.26E+16
FLOT1	1.58E+16	1.38E+16	7.88E+15	1.72E+15	2.87E+16	4.09E+16	7.62E+15	1.11E+16	3.70E+15	7.44E+15	9.66E+15	8.70E+15
GLRX3	3.04E+16	6.67E+15	3.32E+16	2.12E+15	9.90E+15	0	3.52E+15	2.51E+15	2.91E+15	3.19E+15	4.10E+15	5.07E+15
ENDOD1	2.51E+16	1.87E+14	5.06E+15	2.71E+16	2.91E+16	2.29E+16	3.73E+15	7.96E+15	2.65E+15	3.80E+15	3.73E+14	4.76E+15
IPO7	8.38E+15	1.23E+15	7.23E+15	6.73E+15	1.13E+15	1.13E+16	1.65E+16	4.97E+15	9.22E+15	1.19E+13	9.11E+15	1.19E+15
CDS2	2.26E+16	2.03E+15	7.59E+15	7.58E+15	2.09E+16	4.48E+15	1.67E+15	1.19E+16	1.64E+15	7.14E+15	6.79E+15	8.62E+15
OXSR1	3.26E+14	3.63E+16	2.59E+16	3.39E+15	0	3.19E+15	3.17E+15	6.17E+15	4.24E+15	5.17E+15	3.80E+15	5.63E+16
AP2A1	4.11E+16	5.87E+14	8.43E+15	6.86E+15	4.69E+15	8.54E+15	6.38E+15	1.08E+16	9.11E+15	5.87E+15	1.08E+15	1.06E+16
CAVIN2	3.85E+16	1.68E+16	1.07E+15	1.23E+16	1.70E+16	9.40E+15	1.76E+16	1.01E+16	1.42E+16	7.81E+15	4.73E+15	1.17E+16
BAG2	4.05E+15	4.23E+15	1.92E+14	5.48E+15	5.16E+15	0	6.98E+15	9.13E+15	7.85E+15	6.01E+15	1.56E+15	1.12E+16
DDAH2	0	0	6.04E+16	3.54E+15	0	2.55E+16	1.12E+16	2.78E+15	1.09E+16	4.88E+15	6.70E+15	5.78E+15
LDHA	37248046875	3.11E+16	2.60E+16	1.90E+15	1.89E+15	2.66E+16	3.37E+15	1.52E+16	2.37E+15	2.48E+15	1.74E+15	2.77E+15
ALDH1A1	9.17E+15	9.85E+15	2.16E+15	6.31E+15	2.96E+16	6.29E+15	2.72E+15	1.56E+16	1.01E+15	7.52E+15	6.82E+15	3.55E+16
GSR	8.59E+15	1.09E+15	8.03E+14	8.80E+13	4.04E+15	8.77E+15	1.03E+16	7.08E+15	9.37E+15	6.67E+15	1.03E+16	7.69E+15
MT-CO2	5.66E+15	2.45E+16	4.70E+16	5.61E+15	4.03E+15	2.29E+16	3.22E+14	2.69E+16	2.17E+16	1.53E+16	1.70E+15	3.25E+15
SOD1	1.57E+16	3.17E+15	7.78E+15	1.51E+16	5.20E+15	1.55E+16	5.91E+15	5.25E+14	1.73E+16	9.04E+15	8.77E+15	1.06E+16
F13A1	9.29E+15	5.28E+16	9.93E+15	6.17E+14	6.85E+15	5.31E+16	1.07E+14	7.65E+15	3.24E+15	5.89E+15	2.96E+15	6.75E+15
HPRT1	2.42E+16	3.95E+15	1.45E+15	2.52E+16	1.44E+16	2.02E+15	1.71E+15	1.38E+16	2.67E+14	1.74E+16	1.23E+16	1.65E+16
PGK1	3.45E+15	5.29E+14	2.44E+16	2.20E+15	1.54E+16	2.34E+15	2.73E+16	2.37E+16	2.59E+16	2.84E+16	1.75E+16	2.51E+16
AK1	4.28E+15	5.26E+15	1.93E+16	3.16E+15	1.14E+16	3.50E+13	1.43E+16	1.01E+16	4.16E+14	3.08E+15	2.14E+16	2.77E+15
F2	3.14E+16	3.02E+15	1.39E+16	1.92E+16	1.76E+16	2.17E+16	3.60E+15	2.26E+15	4.34E+15	1.81E+16	2.24E+16	2.14E+16
HP	4.15E+15	3.53E+15	1.56E+16	2.11E+16	7.72E+14	3.92E+15	3.01E+16	2.64E+16	1.68E+15	3.50E+16	2.81E+15	2.89E+16
HPR	9.39E+15	1.35E+16	3.86E+16	2.36E+13	7.39E+15	3.75E+16	1.43E+16	1.23E+15	6.75E+15	1.51E+16	9.62E+15	1.20E+16
MT-ATP6	9.41E+14	6.25E+15	3.74E+16	2.72E+16	1.58E+16	0	4.27E+15	6.02E+15	3.58E+16	4.29E+15	0	4.53E+15
CA1	1.00E+16	1.45E+16	2.80E+15	7.96E+14	2.60E+16	6.06E+15	3.21E+16	1.72E+16	1.03E+15	6.26E+12	5.35E+15	3.48E+15
CA2	2.41E+16	3.67E+15	1.00E+16	1.73E+16	7.94E+15	1.82E+16	1.26E+16	7.61E+15	2.02E+16	1.67E+16	1.53E+16	1.21E+16
SERPINC1	2.38E+14	2.33E+16	1.83E+16	2.36E+16	1.78E+16	2.85E+16	2.47E+16	1.43E+16	3.44E+15	2.30E+16	2.40E+16	2.61E+16
SERPINA1.1	3.55E+15	5.02E+15	3.17E+15	4.73E+15	5.91E+16	3.13E+16	2.10E+16	1.66E+15	2.26E+16	8.30E+15	1.03E+16	6.70E+15
SERPINA3	6.43E+13	1.58E+16	4.33E+15	1.08E+16	5.96E+15	1.34E+16	7.52E+14	6.33E+16	1.16E+16	3.90E+15	4.58E+16	5.31E+16
A2M	3.50E+15	3.62E+15	4.06E+15	2.54E+15	8.66E+15	3.62E+14	1.13E+16	2.19E+16	1.03E+15	1.25E+16	6.06E+15	7.11E+15
C3	3.67E+15	4.00E+16	2.14E+16	2.44E+15	2.65E+14	2.81E+15	2.62E+15	1.75E+16	8.35E+15	3.69E+14	2.81E+15	2.06E+15
TIMP1	7.20E+15	4.14E+15	9.79E+15	0	0	0	9.81E+15	1.62E+15	0	6.22E+14	0	4.03E+15
KNG1	6.69E+15	5.93E+16	3.91E+15	4.21E+15	5.13E+14	6.65E+15	5.29E+15	3.46E+15	8.08E+14	4.14E+15	4.87E+16	2.92E+16
NRAS	1.99E+16	2.76E+14	5.47E+15	1.71E+15	2.13E+16	2.61E+15	3.80E+15	7.68E+14	2.07E+16	3.41E+16	5.07E+16	4.33E+15
HRAS	1.12E+16	7.63E+15	1.78E+16	6.03E+15	1.36E+16	2.06E+16	1.34E+15	2.61E+16	1.68E+16	1.69E+16	1.45E+16	1.58E+16
JCHAIN	3.35E+16	5.96E+15	4.28E+16	3.07E+15	3.74E+15	4.13E+15	3.61E+15	4.32E+16	5.04E+14	4.02E+15	4.26E+15	3.33E+15
IGKV1-5	1.52E+16	2.57E+16	2.44E+15	4.32E+15	6.65E+14	1.54E+16	1.65E+15	1.36E+16	3.51E+16	2.12E+16	2.57E+16	1.43E+16
IGKV3-20	6.63E+15	4.53E+15	4.81E+16	1.05E+16	2.09E+16	4.17E+15	4.10E+16	4.36E+16	4.87E+14	8.85E+15	5.24E+15	7.72E+15
IGLV1-47	1.95E+16	5.05E+16	3.79E+15	2.02E+16	1.09E+14	2.61E+16	1.94E+16	2.33E+15	5.26E+16	4.16E+15	1.78E+15	2.21E+15
IGLV1-51	1.02E+16	5.59E+15	1.78E+16	0	0	5.70E+15	3.92E+16	7.42E+15	1.05E+16	1.06E+16	3.02E+16	7.63E+15
IGHV3-7	2.42E+16	6.88E+15	1.75E+15	6.84E+16	1.25E+15	2.06E+15	1.73E+16	3.76E+15	4.96E+16	4.87E+15	2.62E+15	2.78E+14
IGHV2-5	7.44E+16	1.09E+16	4.14E+15	9.57E+15	6.26E+15	1.25E+16	6.87E+15	3.36E+16	8.32E+15	5.32E+15	0	0
PIGR	6.76E+15	6.13E+16	5.91E+15	1.10E+16	4.88E+15	0	4.87E+15	2.77E+16	4.24E+15	3.34E+15	3.26E+16	1.54E+16
IGKC	6.64E+15	9.95E+15	5.58E+15	3.73E+16	4.25E+15	4.86E+15	5.63E+15	5.72E+15	9.18E+15	6.31E+15	5568125	7.29E+15
IGHG1	6.63E+14	1.21E+13	6.24E+14	5.40E+15	5.13E+15	6.89E+11	6.14E+15	7.04E+15	1.45E+16	7.64E+15	4.53E+15	5.10E+15
IGHG2	1.33E+16	1.63E+14	9.73E+15	1.39E+13	1.16E+16	1.30E+16	1.53E+16	1.01E+16	4.70E+15	1.47E+15	1.85E+16	1.53E+16
IGHG4	5.70E+16	4.92E+16	3.20E+13	3.60E+15	6.57E+15	6.60E+15	2.82E+16	1.87E+15	1.56E+16	1.96E+16	7.40E+15	1.35E+16
IGHM	9.99E+15	2.12E+15	6.36E+15	2.94E+14	3.07E+15	6.63E+15	1.25E+16	1.40E+15	8.29E+14	1.51E+15	9.33E+15	1.08E+16
IGHA1	1.12E+16	1.41E+16	1.35E+16	6.56E+14	9.37E+15	6.95E+15	6.76E+15	6.12E+13	1.95E+15	1.16E+16	4.75E+15	1.36E+15
IGHA2	12804296875	1.19E+16	1.24E+16	6.07E+15	8.71E+15	6.11E+16	6.80E+15	9.71E+15	2.25E+15	1.04E+15	5.73E+15	1.08E+16
HBZ	3.13E+15	4.38E+15	0	0	0	0	0	0	0	0	2.61E+15	0
HBD	1.30E+14	2.15E+12	4.07E+15	1.09E+13	2.15E+15	6.76E+14	5.31E+14	2.77E+14	1.29E+12	6.70E+14	6.61E+13	4.72E+12
KRT6A	8.56E+15	1.40E+16	6.71E+15	8.25E+15	1.77E+16	3.09E+13	7.84E+15	6.89E+15	1.97E+13	2.48E+16	3.85E+15	5.81E+15
SPTA1	1.38E+15	1.28E+16	8.23E+13	1.29E+15	2.36E+14	2.50E+14	6.31E+14	1.06E+14	2.76E+14	6.12E+14	7.65E+14	7.40E+14
APOA1	2.96E+13	2.01E+15	1.96E+16	1.97E+15	2.06E+14	2.34E+13	2.19E+15	1.78E+14	4.34E+13	2.17E+15	1.77E+15	2.73E+15
APOE	3.01E+15	1.48E+16	3.07E+15	2.04E+15	2.64E+15	2.23E+15	3.51E+15	3.20E+13	3.35E+15	2.49E+16	4.80E+15	2.76E+16
APOA2	1.47E+16	8.16E+15	6.67E+15	5.55E+15	3.50E+15	3.68E+16	6.20E+14	4.77E+15	1.54E+16	5.66E+15	5.16E+15	9.09E+15
FGA	1.37E+16	8.39E+15	5.17E+15	8.75E+14	1.09E+15	4.04E+16	5.04E+15	6.62E+15	2.12E+16	7.03E+15	3.21E+15	5.25E+15
FGB	2.64E+15	1.78E+13	9.97E+15	2.05E+15	2.46E+15	1.02E+16	1.07E+15	1.10E+16	4.38E+15	1.40E+16	8.24E+15	1.02E+15
SLC4A1	2.03E+13	1.95E+11	1221021875	2.83E+13	3.58E+12	3.96E+11	9457815625	17642328125	4.24E+12	7.50E+11	1.01E+12	873195
APCS	4.80E+16	2.35E+15	0	3.25E+15	7.69E+14	1.97E+15	2.39E+16	0	1.33E+15	2.55E+16	2.82E+16	0
C1QA	3.92E+16	5.33E+16	1.16E+15	1.48E+16	3.04E+16	5.08E+15	5.41E+16	1.58E+16	3.94E+15	9.13E+14	7.15E+15	5.41E+15
APOH	4.08E+16	4.12E+15	21804375	7.92E+13	6.12E+15	5.31E+15	1.11E+15	1.52E+16	1.90E+14	5.55E+15	1.54E+16	1.58E+16
FN1	8.84E+15	1.33E+16	6.66E+15	1.08E+16	1.24E+15	7.00E+13	6.42E+15	6.67E+15	2.80E+16	1.56E+15	1.19E+13	1.14E+16
AMBP	1.59E+16	2.01E+15	1.06E+16	1.25E+15	1.48E+15	1.66E+15	1.22E+16	1.01E+16	2.33E+16	1.35E+13	1.23E+15	1.13E+16
ORM1	1.31E+16	1.56E+15	7.18E+15	8.61E+15	6.56E+14	8.76E+14	8.80E+15	9.37E+15	1.89E+16	5.92E+16	6.25E+15	7.18E+15
ALB	1.02E+14	9.65E+12	6.20E+12	8.03E+14	39434375	6.84E+14	8.54E+12	5.89E+13	1.37E+14	7.54E+14	7.33E+13	7.76E+13
TF	5.44E+15	4.39E+15	3.72E+15	3.35E+13	2.92E+15	6.29E+15	7.15E+15	2.98E+16	8.11E+13	3.31E+15	3.11E+15	3.38E+15
HPX	2.51E+16	2.86E+14	1.60E+15	2.14E+16	1.99E+15	2.55E+15	2.23E+16	1.80E+16	4.64E+15	1.62E+16	1.71E+16	1.50E+13
C4BPA	4.04E+15	4.88E+16	5.15E+16	2.87E+16	6.82E+15	4.36E+15	3.64E+15	7.17E+15	1.06E+16	8.05E+15	5.73E+15	6.39E+11
VTN	1.28E+16	8.18E+15	7.59E+15	7.59E+15	5.85E+15	7.20E+15	7.67E+15	9.82E+15	1.39E+16	7.93E+15	9.50E+15	7.15E+14
CAT	3.52E+15	3.45E+14	6.82E+15	1.59E+16	1.01E+16	1.27E+16	8.00E+15	5.83E+15	4.29E+15	3.48E+15	1.56E+15	1.43E+16
ALDOA	6.83E+15	6.33E+15	4.70E+15	3.25E+16	2.51E+16	3.40E+15	4.83E+14	3.47E+16	3.94E+16	5.07E+15	2.80E+14	4.58E+15
APOB	9.85E+15	6.29E+14	5.23E+15	5.13E+16	1.23E+16	1.07E+16	1.06E+16	6.83E+15	1.34E+16	1.05E+16	8.59E+15	5.97E+16
SOD2	1.28E+16	9.27E+15	7.93E+15	1.35E+16	1.51E+16	8.73E+15	8.78E+15	6.66E+15	9.02E+15	5.67E+15	4.00E+15	4.41E+15
HRG	1.56E+14	1.66E+16	1.04E+16	1.53E+16	1.39E+16	1.32E+16	7.83E+15	8.41E+15	1.85E+16	1.33E+16	9.93E+15	1.08E+16
A1BG	5.27E+16	2.94E+16	7.71E+15	5.24E+14	5.31E+16	1.21E+16	6.27E+15	9.68E+15	7.44E+15	4.78E+16	5.78E+16	7.60E+15
KRT1	1.70E+15	1.50E+15	5.14E+15	2.23E+16	1.72E+16	3.54E+16	4.71E+15	8.74E+15	2.35E+16	9.57E+15	3.95E+15	5.06E+15
VWF	1.91E+15	4.26E+15	2.03E+16	5.42E+15	4.06E+15	2.20E+16	2.75E+16	3.18E+16	5.54E+15	1.86E+15	1.24E+15	2.01E+15
GAPDH	2.21E+15	2.43E+16	1.92E+15	1.49E+16	7.76E+15	1.25E+16	1.98E+16	1.46E+16	1.83E+12	2.29E+16	1.78E+16	1.96E+16
RPN1	1.71E+16	1.07E+16	1.05E+16	1.27E+16	1.58E+16	1.10E+15	1.04E+16	9.47E+15	1.22E+15	8.67E+15	8.09E+15	6.75E+15
GNAI2	1.12E+16	8.30E+15	1.41E+16	1.37E+16	7.39E+15	1.00E+16	1.13E+16	1.42E+16	1.10E+16	8.36E+15	9.90E+15	1.24E+15
ATP1A1	1.09E+16	8.53E+15	2.13E+15	8.07E+14	1.70E+16	1.52E+15	1.21E+16	2.54E+16	1.02E+16	1.71E+16	1.59E+16	1.65E+16
ITGB3	9.73E+14	4.50E+14	2.34E+16	5.71E+15	5.68E+16	2.89E+16	3.48E+16	2.50E+16	5.53E+15	1.63E+16	9.11E+15	2.48E+14
S100A8	3.70E+15	1.29E+16	1.63E+15	1.28E+16	3.17E+15	1.38E+15	3.62E+15	1.10E+15	3.31E+16	1.81E+15	1.16E+16	2.71E+16
SERPINE1	1.20E+15	2.57E+16	1.16E+16	0	3.85E+15	3.93E+15	6.10E+15	1.92E+16	4.05E+15	3.69E+15	0	1.06E+16
SLC25A5	5.05E+15	2.32E+15	1.80E+16	5.32E+15	6.73E+15	1.95E+15	1.02E+16	1.62E+16	2.74E+16	7.14E+14	5.53E+15	1.78E+16
RPLP1	3.25E+15	3.69E+15	1.75E+16	2.32E+16	8.93E+15	2.09E+16	1.81E+13	3.24E+16	3.20E+15	3.23E+15	2.94E+15	1.32E+16
SERPINA7	3.65E+15	2.95E+16	7.37E+15	3.05E+15	5.58E+15	7.08E+15	6.67E+15	2.31E+15	1.15E+16	2.78E+16	1.52E+16	0
SERPIND1	1.31E+16	8.34E+15	9.13E+14	1.24E+16	5.36E+15	1.35E+15	1.09E+15	9.87E+14	1.51E+15	6.81E+15	5.05E+14	7.25E+15
PRKCA	2.44E+15	2.36E+16	3.39E+16	0	0	2.90E+15	2.33E+16	2.08E+15	0	0	2.02E+15	1.61E+16
IGKV4-1	3.11E+15	6.40E+15	2.53E+14	2.06E+16	2.13E+16	3.20E+15	5.20E+14	5.99E+15	5.02E+16	4.67E+15	3.93E+15	3.95E+15
ATP5F1B	5.93E+14	3.90E+15	3.91E+14	5875390625	5.88E+15	2.80E+15	3.98E+16	2.78E+15	4.54E+16	2.23E+16	1.41E+16	2.53E+16
S100A9	1.53E+15	2.11E+16	1.16E+16	1.14E+16	9.19E+14	1.22E+15	2.65E+15	1.06E+16	2.30E+15	1.58E+16	1.01E+16	1.92E+16
S100A6	2.22E+16	3.65E+15	5.33E+16	1.37E+15	8.23E+15	1.67E+15	1.29E+15	2.82E+15	2.92E+15	4.17E+16	7.05E+15	7.60E+15
APOA4	6.89E+15	1.10E+16	1.34E+16	2.44E+16	2.30E+16	2.24E+16	1.38E+16	6.19E+15	4.15E+15	1.17E+15	2.03E+16	2.25E+15
EPHX1	2.89E+16	1.81E+16	1.10E+16	8.48E+15	1.29E+16	4.41E+15	1.13E+16	1.25E+16	8.55E+14	6.04E+15	9.72E+15	9.40E+15
GPX1	1.35E+16	1.10E+16	1.09E+16	1.11E+16	7.47E+15	9.80E+15	8.56E+15	1.07E+16	9.64E+15	7.35E+15	6.78E+14	6.27E+16
GP1BA	2.46E+16	1.17E+16	7.06E+15	1.64E+16	1.76E+16	8.55E+15	8.55E+14	6.51E+15	1.47E+15	4.80E+15	1.91E+16	6.28E+15
C8G	0	2.44E+16	0	1.71E+16	3.47E+16	2.11E+16	0	0	4.92E+15	2.29E+15	2.78E+16	1.62E+15
CAPN1	1.46E+16	1.50E+16	1.99E+16	1.22E+16	1.22E+16	1.23E+16	1.59E+16	1.56E+16	2.18E+16	2.34E+16	2.03E+16	1.95E+16
TUBB	1.46E+16	6.49E+15	1.01E+16	6.97E+15	7.50E+15	5.25E+16	8.04E+15	8.51E+11	4.02E+16	5.92E+15	3.94E+15	8.63E+14
CA3	4.16E+15	1.66E+15	9.79E+15	2.91E+16	1.14E+16	2.98E+16	1.65E+16	5.58E+15	2.02E+15	2.66E+16	1.97E+16	1.17E+16
PFN1	1.73E+15	8.33E+15	2.47E+15	9.61E+14	1.12E+16	1.16E+16	3.01E+14	2.29E+15	5.97E+14	1.71E+16	1.07E+16	2.45E+15
BPGM	7.47E+15	1.29E+15	1.62E+15	4.85E+16	3.22E+15	6.91E+14	2.77E+16	1.95E+16	8.00E+15	5.63E+15	3.37E+14	2.79E+15
HSP90AA1	7.36E+15	5.35E+15	3.68E+16	3.02E+14	3.54E+15	3.10E+15	3.23E+16	3.09E+16	4.66E+15	2.84E+15	4.04E+15	3.65E+15
LYN	1.34E+16	8.30E+14	9.92E+15	1.16E+16	1.34E+15	8.83E+15	1.04E+16	7.63E+15	8.55E+15	6.54E+15	5.51E+15	8.46E+15
THBS1	1.52E+16	7.75E+15	6.67E+15	8.41E+15	6.74E+15	3.21E+13	6.17E+14	4.98E+15	8.96E+15	4.26E+12	1.77E+16	4.73E+15
SERPINA6	7.67E+15	3.53E+16	7.50E+16	3.15E+15	7.70E+15	3.50E+16	4.13E+16	0	5798828125	6.57E+15	3.22E+15	4.86E+15
HSP90AB1	7.25E+15	6.10E+15	3.17E+16	4.25E+16	6.19E+15	9.66E+15	3.53E+16	2.46E+16	2.77E+16	9.68E+15	4.48E+15	3.22E+16
ELANE	0	1.61E+16	1.16E+16	0	0	0	0	0	6.45E+15	3.63E+16	0	3.75E+15
CTSG	8.89E+14	5.25E+15	1.65E+15	2.17E+16	1.71E+16	3.08E+15	1.92E+15	1.01E+16	8.91E+15	3.08E+16	7.35E+15	1.23E+16
ITGA2B	9.16E+15	4.86E+15	2.66E+15	5.45E+15	6.25E+15	3.23E+16	3.87E+15	2.83E+16	5.26E+15	2.05E+16	9.76E+15	2.95E+16
LPA	1.63E+16	2.82E+16	1.08E+16	0	0	6.45E+15	9.79E+15	1.52E+16	4.01E+15	4.03E+15	1.34E+16	3.67E+16
PLEK	4.42E+15	2.01E+16	5.18E+16	1.72E+16	1.95E+16	2.03E+15	7.95E+15	6.40E+15	1.78E+16	5.47E+15	2.38E+16	7.70E+15
GNAI3	9.23E+14	8.19E+15	2.21E+15	1.62E+16	1.09E+16	1.46E+16	2.07E+16	2.84E+16	1.60E+16	1.86E+16	2.00E+16	2.45E+16
ANXA5	5.41E+15	1.07E+16	1.40E+16	6.00E+15	6.94E+15	1.51E+16	1.62E+16	1.24E+16	8.39E+14	1.52E+16	1.25E+16	1.07E+16
KRT16	0	0	0	0	0	9.40E+15	7.81E+15	0	0	8.52E+15	9.04E+15	0
ENO2	7.77E+13	8.80E+15	5.87E+16	5.65E+15	4.37E+14	9.56E+15	4.78E+15	1.04E+16	4.09E+15	6.29E+15	1.01E+16	6.26E+15
HBQ1	5.93E+15	1.46E+16	3.77E+16	8.28E+15	2.04E+16	7.64E+15	3.76E+16	3.21E+16	1.15E+16	8.07E+15	9.03E+15	8.23E+15
GSTP1	1.54E+16	1.33E+16	1.04E+16	1.07E+16	6.95E+16	1.12E+16	1.10E+16	8.96E+15	9.05E+15	2.23E+15	1.76E+16	1.55E+16
CLTB	6.67E+15	3.53E+15	8.19E+15	2.59E+16	4.09E+15	6.28E+15	2.67E+15	9.05E+15	3.73E+15	6.76E+15	1.10E+15	4.87E+15
C4B	6.29E+12	5.64E+15	4.63E+16	5.01E+15	7.30E+15	6.09E+16	4.13E+15	5.82E+16	9.53E+15	6.66E+15	5.26E+15	4.28E+15
SLFN14	4.24E+15	1.43E+15	3.79E+16	0	7.88E+15	3.91E+16	4.34E+15	1.04E+16	5.06E+15	5.02E+13	6.33E+15	1.22E+16
UQCRFS1	4.61E+16	4.80E+15	3.11E+15	2.31E+16	7.23E+15	3.02E+15	0	4.29E+15	2.86E+15	0	0	3.43E+14
POTEJ	1.36E+16	8.80E+15	1.23E+16	7.44E+15	8.38E+15	7.02E+15	1.73E+16	2.12E+15	8.78E+15	2.35E+16	1.78E+16	1.76E+16
IGLC2	7.00E+13	1.45E+13	5.95E+15	3.82E+15	5.58E+15	5.40E+15	5.04E+15	5.68E+13	1.08E+14	7.34E+15	4.74E+13	6.25E+15
IGHV3-30-3	1.86E+15	5.21E+15	1.39E+16	9.82E+15	1.48E+16	1.69E+16	2.12E+14	2.27E+16	2.87E+16	3.67E+15	2.77E+16	1.43E+15
CALM1	9.64E+15	1.04E+16	7.08E+15	4.70E+15	2.82E+16	3.62E+14	1.21E+16	8.62E+15	3.74E+16	1.29E+16	1.51E+15	9.34E+14
TUBA3C	4.07E+16	4.51E+15	2.59E+16	2.92E+15	1.72E+16	1.71E+16	3.50E+16	3.43E+15	7.21E+15	2.04E+15	1.41E+16	3.07E+16
RAP2A	6.27E+15	4.84E+16	1.83E+16	6.52E+15	9.60E+15	1.09E+16	1.30E+15	2.44E+15	8.61E+15	1.58E+15	1.59E+16	1.64E+16
SRGN	2.42E+15	2.22E+15	0	1.30E+16	0	0	0	2.15E+16	0	0	0	3.91E+16
TXN	1.75E+15	3.49E+16	1.92E+15	1.96E+15	1.45E+16	1.49E+16	1.86E+16	2.12E+16	1.98E+16	1.81E+16	1.98E+15	2.00E+16
PRKAR1A	4.02E+15	1.91E+16	1.23E+16	2.80E+16	3.64E+16	4.79E+16	6.33E+16	9.67E+15	3.48E+15	6.27E+15	6.55E+13	9.81E+15
ESD	3.88E+15	8.66E+15	2.95E+16	4.01E+15	2.79E+16	3.01E+16	2.22E+16	3.30E+16	5.61E+15	4.16E+16	3.08E+14	2.80E+16
CLU	1.08E+15	7.85E+15	7.22E+15	7.62E+15	8429296875	8.09E+14	6.56E+15	8.90E+14	1.36E+16	6.95E+15	6.49E+15	7.91E+15
HSPA5	6.03E+15	3.73E+15	1.23E+15	4.59E+12	6.43E+15	5.57E+15	1.00E+16	1.19E+16	4.76E+16	7.24E+15	8.19E+15	1.02E+16
HSPA8	1.76E+16	1.55E+16	2.35E+15	1.15E+16	1.02E+16	1.36E+16	1.77E+16	1.80E+16	1.42E+16	1.63E+15	2.47E+15	2.39E+15
SLC2A1	5.19E+11	4.41E+14	2.31E+11	3.93E+13	7.01E+12	7.45E+11	1595553125	27885203125	9.27E+13	1.56E+14	2.29E+13	2.21E+12
EPB41.1	2.16E+15	1.83E+16	11801796875	2.07E+15	3.85E+13	4.16E+12	8.32E+13	1.45E+14	3.96E+15	8.62E+13	1.16E+14	9.82E+13
PYGB	2.62E+15	1.11E+16	1.29E+16	1.29E+16	0	7.15E+15	1.10E+16	0	0	6.59E+15	5.12E+15	8.36E+15
SPTB	3.45E+14	2.99E+15	2265834375	3.73E+15	6.29E+13	6.84E+14	1.78E+13	2.79E+13	7.08E+14	1.57E+11	2.04E+13	1.96E+12
LAMP1	9.33E+15	9.34E+13	8.61E+15	1.35E+16	6.69E+14	3.40E+16	1.82E+16	8.56E+15	6.80E+15	6.29E+15	3.09E+15	7.44E+15
ADH5	1.52E+15	3.81E+16	5.57E+15	1.93E+16	0	4.76E+15	3.20E+15	3.61E+16	1.77E+16	5.24E+15	7.50E+14	6.78E+15
SLC25A6	1.28E+16	1.03E+16	6.87E+15	1.13E+16	1.43E+15	4.40E+15	3.65E+15	4.77E+16	6.98E+15	2.80E+16	1.08E+16	6.00E+15
ANXA3	6.60E+15	4.85E+15	5.52E+15	4.87E+14	3.23E+16	1.02E+16	1.15E+16	4.86E+15	5.99E+15	7.19E+15	3.74E+16	7.15E+15
COX4I1	1.46E+16	1.86E+15	6.69E+15	0	1.43E+16	2.00E+16	2.15E+16	2.32E+15	4.50E+15	3.62E+14	0	7.74E+15
GP1BB	6.01E+15	3.62E+15	2.20E+16	3.88E+15	4.77E+15	1.68E+13	3.19E+15	2.04E+15	3.43E+15	1.04E+16	5.19E+15	1.72E+15
RNH1	1.56E+16	1.46E+16	6.74E+15	1.82E+16	1.01E+16	1.54E+16	9.83E+15	8.27E+14	1.88E+15	1.22E+16	1.70E+15	1.11E+16
CCL5	6.39E+15	1.48E+16	1.88E+15	2.43E+16	2.09E+16	9.53E+15	1.49E+16	1.44E+15	2.59E+16	4.41E+15	0	4.85E+15
EEF2	1.06E+14	1.80E+16	1.34E+16	2.42E+15	8.35E+15	5.98E+15	1.06E+15	6.27E+15	7.98E+15	2.53E+14	1.64E+16	9.40E+15
KRT5	3.69E+16	2.90E+16	0	0	1.17E+16	3.13E+16	8.99E+14	0	3.92E+16	9.67E+13	7.71E+15	9.38E+15
ALAD	1.02E+15	1.48E+16	2.57E+15	6.38E+15	4.40E+16	6.00E+15	3.36E+15	2.12E+16	1.36E+15	9.15E+15	6.38E+16	4.92E+16
LCP1	9.72E+15	1.26E+16	1.19E+16	8.01E+15	8.96E+15	9.04E+15	1.37E+16	1.12E+16	1.27E+16	2.10E+16	1.33E+16	1.16E+16
MIF	9.64E+15	1.49E+15	6.54E+15	5.53E+15	3.73E+16	7.05E+15	5.36E+15	4.78E+14	5.69E+16	6.38E+16	5.01E+16	6.37E+15
NID1	7.93E+15	6.10E+15	6.55E+15	6.13E+15	9.37E+14	3.70E+16	5.80E+15	7.16E+14	1.04E+16	5.24E+15	0	4.65E+16
GP9	3.32E+16	1.51E+16	1.18E+16	3.48E+14	2.96E+15	9.52E+15	1.68E+16	1.14E+15	1.82E+16	7.12E+14	9.83E+14	9.93E+15
MMP9	1.87E+16	1.66E+15	4.06E+15	9.81E+15	1.04E+16	2.13E+16	5.23E+15	0	2.02E+16	2.23E+15	0	1.27E+15
COX6B1	3.12E+16	3.02E+16	2.21E+16	4.12E+16	0	0	1.62E+16	2.12E+15	1.71E+16	2.29E+16	0	0
UCHL3	3.85E+15	9.59E+14	3.59E+16	6.12E+15	2.66E+16	6.96E+15	6.34E+15	0	5.91E+16	7.16E+15	1.12E+16	2.93E+16
NQO2	0	0	0	0	0	0	0	0	0	1.77E+15	1.21E+16	0
ANK1.1	1.80E+13	1.53E+15	1.20E+13	1.69E+14	3.13E+15	3.31E+15	9.34E+12	1.41E+14	3.60E+14	8.70E+13	1.07E+14	10577546875
PECAM1	4.10E+15	2.00E+16	1.20E+16	3.04E+15	2.86E+16	1.39E+16	2.23E+16	1.09E+16	2.43E+16	9.31E+15	6.47E+15	1.44E+16
H1-5	0	0	0	0	0	0	0	0	0	2.01E+15	0	0
H1-2	0	9.73E+14	1.59E+16	0	0	0	3.79E+15	7.54E+15	1.77E+16	3.13E+15	9.29E+15	7.40E+15
EPB42	7.17E+15	7.12E+15	4.44E+13	7.28E+14	1.38E+16	1.43E+14	3.56E+15	5.36E+13	1.47E+16	3.03E+15	3.99E+14	3.76E+15
ATP2A2	4.59E+15	3.00E+15	2.15E+15	3.70E+15	3.06E+16	1.70E+15	1.89E+15	1.53E+15	2.82E+16	1.48E+16	8.87E+15	1.58E+15
FAH	7.62E+15	1.13E+15	5.00E+14	2.10E+15	6.65E+15	1.12E+16	4.49E+15	4.74E+15	6.25E+15	6.69E+15	3.74E+15	3.26E+14
PFKL	3.74E+16	6.38E+15	2.17E+16	1.86E+14	1.87E+16	1.64E+16	3.95E+15	2.95E+15	6.13E+15	4.36E+16	1.41E+16	2.32E+16
CR1	1.26E+16	6.35E+15	2.07E+16	8.96E+15	6.86E+15	1.30E+15	2.65E+15	4.21E+15	2.19E+16	1.56E+16	1.90E+16	3.68E+15
LGALS3	5.39E+15	2.99E+16	1.03E+16	5.53E+15	0	0	6.52E+15	1.84E+16	3.79E+16	5.65E+15	1.28E+16	5.34E+15
TCP1	2.29E+15	2.24E+16	1.26E+16	1.01E+16	1.24E+16	1.24E+15	6.70E+15	1.03E+16	2.57E+15	3.41E+15	2.05E+16	1.60E+16
ALOX12	5.23E+15	0	2.86E+16	0	0	0	5.88E+15	2.62E+15	0	5.51E+15	3.64E+15	5.31E+15
VCL	1.00E+16	4.08E+16	8.39E+15	3.72E+15	3.64E+15	3.98E+16	1.05E+16	7.70E+14	2.20E+16	5.67E+14	2.82E+15	7.21E+15
LBP	3.33E+14	2.64E+16	6.42E+15	1.73E+15	6.20E+15	4.86E+15	3.53E+16	4.31E+15	9.62E+14	5.83E+15	2.49E+15	2.92E+16
PTPRA	2.07E+16	3.05E+16	2.91E+16	2.80E+15	3.32E+16	5.35E+15	4.50E+15	4.32E+14	2.81E+16	8.31E+15	4.41E+15	4.16E+15
RHCE	2.17E+16	2.27E+16	1.67E+14	34623046875	4.13E+16	4.44E+14	1128828125	2.56E+14	5.50E+14	8.27E+15	1.40E+16	1.11E+16
PGAM1	3.27E+16	3.65E+16	2.12E+16	2.19E+16	2.82E+16	2.72E+16	2.89E+16	2.06E+16	2.19E+16	2.71E+15	2.60E+16	2.34E+16
GNAZ	2.25E+16	1.63E+16	1.06E+16	2.03E+16	2.13E+15	1.40E+16	1.71E+16	1.63E+16	1.58E+16	9.97E+15	7.06E+15	1.37E+16
ORM2	6.18E+14	5.94E+15	3.93E+14	3.76E+14	3.87E+15	4.19E+15	4.45E+16	3.53E+15	5.80E+12	4.62E+15	5.52E+15	2.47E+15
ITIH2	2.83E+16	3.46E+14	2.27E+16	2.58E+16	2.49E+15	2.58E+15	2.40E+15	2.41E+15	4.38E+16	3.84E+15	3.70E+16	1.86E+16
ITIH1	6.67E+15	8.20E+15	6.02E+16	6.06E+15	6.11E+14	7.40E+15	6.71E+16	6.93E+15	1.41E+15	8.42E+15	5.77E+15	4.77E+15
ATP2B1	1.46E+16	1.61E+16	7.81E+15	1.75E+15	2.81E+16	2.91E+16	4.38E+15	7.80E+15	2.88E+16	5.09E+15	6.30E+16	5.93E+14
ANXA7	4.69E+16	6.43E+15	2.19E+16	3.22E+14	1.10E+16	2.51E+15	5.26E+16	1.79E+15	4.46E+15	4.26E+15	2.31E+15	2.27E+15
RAB4A	3.37E+15	3.56E+15	0	0	5.51E+15	0	2.54E+15	6.21E+14	9.87E+15	3.10E+16	0	3.74E+15
PSMB1	1.91E+15	2.26E+15	3.33E+15	5.86E+15	8.00E+16	6.05E+16	4.84E+15	4.23E+15	2.11E+15	1.57E+16	1.83E+16	9.41E+15
PZP	0	2.33E+15	0	2.21E+16	3.05E+16	3.30E+14	1.26E+15	0	2.37E+16	2.14E+16	0	0
C4BPB	1.97E+15	6.90E+16	1.67E+16	0	5.25E+15	5.36E+15	2.85E+15	3.10E+15	4.93E+15	5.64E+13	1.78E+16	5.18E+15
FLNA	1.61E+16	8.36E+14	4.93E+15	1.05E+11	9.24E+15	4.22E+15	6.09E+14	4.57E+15	8.51E+15	3.40E+15	1.63E+16	4.34E+15
TGM2	9.25E+15	5.28E+16	1.30E+16	2.13E+16	2.98E+16	2.88E+16	1.51E+16	1.57E+16	5.31E+16	1.98E+15	2.67E+16	2.62E+16
ACHE	2.55E+16	2.01E+16	8.71E+14	1.98E+15	2.82E+16	5.27E+15	6.51E+15	1.19E+16	5.43E+16	6.76E+15	7.69E+15	9.82E+15
UBA1	1.58E+16	2.07E+16	1.14E+16	1.12E+15	7.78E+15	1.43E+15	1.27E+16	9.72E+15	1.41E+16	1.55E+16	1.41E+15	1.07E+16
CPN2	3.53E+16	5.20E+15	5.71E+15	4.10E+14	5.32E+15	5.96E+15	3.50E+15	3.63E+16	4.93E+15	6.58E+13	3.80E+16	3.81E+15
KEL	1.42E+16	1.48E+16	6.82E+15	1.21E+16	1.66E+15	3.12E+16	6.03E+15	8.67E+15	2.96E+16	5.81E+15	6.07E+15	6.66E+15
S100A1	8.64E+15	4.00E+16	4.13E+15	3.53E+15	0	0	0	1.64E+15	0	1.63E+15	5.21E+15	1.93E+15
AHCY	1.66E+16	3.15E+15	1.33E+16	1.25E+16	1.06E+16	1.58E+16	6.62E+15	3.57E+16	1.44E+15	1.18E+16	8.92E+15	8.84E+15
CFL1	1.87E+15	1.61E+16	1.98E+16	1.49E+15	1.31E+15	1.22E+16	2.60E+15	1.61E+16	1.19E+16	1.35E+16	7.67E+15	1.84E+16
ATP2B4	2.81E+16	2.55E+16	1.50E+16	3.09E+16	4.73E+15	6.47E+14	8.44E+12	1.76E+16	4.99E+14	1.19E+16	1.16E+16	1.18E+16
PRTN3	2.35E+15	1.22E+16	8.39E+13	4.71E+15	6.26E+15	9.67E+12	7.68E+15	2.89E+16	2.68E+16	1.92E+15	7.24E+15	1.02E+15
EEF1B2	9.35E+15	8.66E+15	0	0	0	0	2.85E+15	6.05E+15	7.79E+15	7.55E+15	0	7.76E+15
TBXAS1	8.31E+15	4.34E+15	2.02E+15	4.84E+13	4.62E+16	2.21E+16	2.32E+16	1.89E+16	3.41E+15	1.91E+14	5.06E+15	2.36E+16
MYL9	1.03E+15	3.48E+16	4.91E+15	4.39E+15	4.81E+15	2.65E+15	4.88E+16	3.29E+15	3.81E+14	2.98E+16	1.48E+16	3.09E+15
ATP5F1A	5.62E+16	2.93E+16	3.04E+16	3.43E+16	3.29E+16	1.96E+16	2.29E+16	2.33E+15	2.92E+15	1.54E+15	9.66E+13	2.53E+16
PSMA1	2.52E+16	2.09E+16	8.07E+15	9.73E+15	2.07E+16	2.29E+16	1.11E+16	1.58E+16	3.67E+15	4.46E+15	2.35E+16	1.90E+16
PSMA3	1.44E+16	1.51E+14	6.65E+15	8.15E+15	8.35E+15	8.27E+15	7.46E+15	7.01E+15	1.75E+16	2.25E+14	1.52E+15	1.07E+16
S100A4	3.50E+16	5.59E+15	3.03E+15	0	0	5.50E+15	1.47E+15	2.59E+15	2.49E+16	3.20E+16	3.81E+16	3.03E+15
TARS1	5.32E+15	5.99E+14	4.22E+14	3.89E+14	6.89E+15	3.89E+15	5.12E+15	5.26E+16	2.97E+15	0	1.31E+15	3.56E+16
EEF1G	6.84E+15	8.38E+14	3.90E+16	2.44E+16	3.41E+15	2.77E+16	3.79E+15	2.19E+16	4.39E+16	1.96E+15	2.42E+16	2.13E+16
STOM	1.89E+15	1.22E+13	5.75E+12	1.26E+14	2.17E+14	3.50E+15	3.97E+14	6.92E+13	2.91E+13	4.17E+11	4.59E+13	5.64E+13
PON1	1.07E+16	1.23E+15	8.98E+15	2.42E+16	8.32E+14	8.21E+15	1.65E+16	9.33E+14	2.01E+16	1.24E+16	1.95E+16	1.60E+16
MAOB	6.61E+15	8.86E+15	0	0	3.92E+16	0	0	0	3.85E+15	7.03E+15	0	0
YWHAQ	3.47E+14	4.31E+15	2.96E+16	3.55E+15	1.83E+16	1.45E+15	2.11E+15	3.47E+15	4.68E+15	3.73E+16	5.47E+15	4.13E+16
PSMA5	3.59E+15	3.45E+15	1.52E+16	1.99E+16	3.91E+15	3.30E+16	2.20E+16	1.90E+16	4.88E+14	4.50E+16	3.87E+15	3.25E+15
PSMB4	1.00E+16	1.15E+16	6.76E+15	7.55E+16	7.95E+14	8.05E+15	4.24E+15	6.80E+15	1.58E+16	1.93E+15	1.16E+16	7.34E+15
PSMB6	1.75E+16	2.27E+16	8.77E+15	0	8.77E+14	1.44E+16	7.68E+15	1.06E+15	2.10E+13	4.23E+15	3.12E+16	1.91E+16
PSMB5	6.44E+15	5.98E+16	3.28E+16	3.67E+15	3.25E+15	3.95E+16	2.60E+16	2.64E+16	7.06E+15	1.13E+15	6.65E+16	5.49E+14
TMOD1	6.89E+13	6.08E+16	5.05E+15	9.19E+14	1.43E+16	1.55E+16	3.65E+15	6.29E+14	1.72E+15	4.46E+16	5.04E+16	5.15E+15
LAP3	1.78E+16	1.51E+16	1.31E+16	1.14E+16	9.75E+15	9.03E+15	1.08E+16	1.56E+16	9.08E+15	1.49E+16	0	1.56E+16
TPP2	2.21E+15	4.30E+16	3.01E+16	2.00E+16	1.84E+16	2.62E+15	2.42E+16	3.78E+15	2.89E+16	4.13E+16	5.33E+14	4.77E+15
PTPN6	7.06E+16	4.32E+15	6.79E+16	3.82E+16	7.61E+15	3.68E+16	8.00E+15	1.26E+15	2.10E+14	7.91E+16	7.67E+15	6.18E+15
SERPINA4	2.30E+15	8.19E+15	2.75E+16	0	1.35E+16	5.18E+14	2.95E+16	0	2.03E+16	1.46E+15	2.21E+16	1.57E+16
AQP1	6.70E+15	7.74E+15	2.19E+16	1.28E+16	9.66E+15	6.25E+13	1.78E+15	3.35E+14	9.50E+15	1.72E+14	2.25E+16	2.51E+16
GNA11	1.19E+16	1.52E+16	2.89E+16	1.57E+15	2.89E+16	1.47E+16	3.00E+14	3.06E+15	1.41E+16	1.71E+16	2.06E+15	1.83E+15
ERP29	1.88E+16	2.66E+16	7.81E+14	2.15E+16	2.84E+16	3.46E+16	5.96E+15	8.07E+15	2.53E+16	3.83E+14	5.01E+16	5.26E+15
PRDX6	2.62E+12	3.70E+15	1.33E+16	2.10E+16	1.09E+16	1.81E+16	1.58E+16	1.17E+16	2.41E+16	1.95E+16	1.60E+15	1.74E+16
BLVRB	1.05E+16	1.72E+13	6.15E+16	1.09E+16	3.94E+15	9.18E+15	6.80E+15	5.87E+15	1.32E+15	1.08E+16	8.19E+15	7.23E+15
PRDX5	5.84E+14	6.57E+15	4.13E+15	5.42E+16	4.16E+15	4.34E+16	7.83E+15	2.47E+15	5.56E+15	6.96E+15	3.65E+16	6.22E+16
PRDX3	3.88E+15	1.85E+16	3.83E+16	3.27E+15	3.81E+15	1.40E+16	1.75E+15	1.49E+15	1.94E+16	1.09E+16	9.48E+15	2.18E+16
ATP5F1D	1.17E+16	7.19E+15	3.53E+16	7.94E+15	6.56E+15	0	2.71E+16	5.01E+15	5.09E+14	6.92E+15	0	4.98E+15
RPL12	4.57E+15	7.12E+15	3.32E+16	1.90E+15	0	0	1.29E+16	1.66E+16	4.26E+15	3.31E+16	4.82E+15	0
ECHS1	6.13E+15	5.14E+14	7.50E+15	6.41E+15	3.29E+16	0	3.64E+15	3.66E+16	2.86E+16	4.36E+15	2.55E+16	2.74E+16
PEBP1	1.37E+16	1.93E+16	9.31E+15	1.23E+16	1.46E+16	1.33E+16	8.07E+15	8.63E+14	1.78E+15	2.13E+15	2.42E+16	1.15E+16
PDIA3	8.41E+15	6.23E+14	1.49E+16	8.26E+15	9.12E+15	6.20E+15	1.32E+16	1.57E+16	6.40E+16	9.70E+15	1.20E+16	1.25E+16
FCER1G	5.59E+14	2.24E+16	1.01E+16	1.41E+16	4.47E+16	2.22E+15	8.79E+15	1.29E+15	2.79E+15	5.38E+15	0	1.10E+16
PKLR	1.60E+16	9.58E+15	6.42E+15	1.50E+16	3.95E+16	7.44E+15	7.21E+15	3.90E+15	2.42E+16	1.03E+16	1.73E+16	6.65E+15
SERPINB1	9.47E+15	1.15E+16	8.54E+15	6.88E+15	7.58E+15	1.08E+14	2.03E+15	1.17E+16	7.85E+15	9.65E+15	8.35E+15	1.07E+16
LCN1	0	0	0	0	0	2.74E+15	2.60E+16	0	0	0	0	0
CORO1A	3.50E+14	1.22E+16	1.23E+16	3.85E+16	1.41E+16	1.05E+16	1.19E+15	7.41E+15	9.64E+15	1.11E+16	2.83E+16	7.57E+15
S100A7	0	0	3.24E+16	0	3.97E+16	5.94E+15	7.99E+15	2.48E+15	0	5.47E+14	0	1.05E+16
ATIC	1.31E+16	1.87E+16	1.16E+16	1.40E+16	1.11E+16	1.44E+16	1.10E+16	6.76E+15	1.69E+16	1.39E+16	1.57E+16	1.25E+16
YWHAB	1.62E+15	1.93E+16	1.87E+15	1.60E+15	1.45E+16	2.08E+16	1.57E+16	1.71E+15	1.84E+16	2.13E+16	2.27E+16	2.16E+16
SFN	3.25E+16	4.22E+16	2.10E+15	0	0	0	0	1.49E+16	0	7.02E+15	1.10E+15	6.39E+16
STIP1	1.81E+15	2.32E+15	8.74E+13	1.03E+15	1.13E+16	1.92E+16	9.43E+15	7.90E+15	1.43E+14	8.11E+15	6.98E+15	8.72E+15
S100A11	1.26E+16	5.46E+15	1.09E+16	1.33E+15	8.17E+15	1.12E+16	1.61E+15	1.25E+16	7.05E+15	2.43E+16	1.83E+16	9.19E+14
PRDX2	2.68E+15	3.45E+15	7.87E+14	1.95E+16	1.10E+16	1.35E+15	1.20E+16	7.85E+15	2.76E+15	3.07E+16	2.40E+13	1.63E+16
HSPA4	9.41E+15	1.62E+15	7.67E+15	1.05E+16	5.76E+15	8.23E+15	7.12E+15	7.37E+15	1.16E+16	8.53E+15	7.39E+15	6.42E+15
PHB1	1.79E+16	1.15E+16	1.44E+16	1.48E+15	1.64E+16	6.71E+15	8.34E+15	1.17E+16	1.72E+16	6.99E+15	5.67E+15	9.62E+15
KRT9	4.51E+15	3.11E+16	1.22E+16	6.50E+15	3.24E+15	4.23E+15	7.57E+15	2.92E+16	6.53E+15	3.30E+15	1.04E+16	1.41E+16
ADD2	3.12E+16	2.85E+13	1.83E+16	2.71E+15	5.94E+14	5.28E+13	1.28E+16	2.36E+13	6.43E+15	1.69E+16	1.79E+16	1.72E+15
IGFALS	1.40E+16	7.15E+15	5.31E+15	6.41E+15	1.95E+15	6.78E+15	6.95E+15	6.60E+15	7.05E+15	1.04E+16	8.43E+15	4.33E+15
KRT2	3.26E+15	3.10E+15	1.25E+16	3.40E+15	5.85E+15	6.15E+16	9.29E+14	1.67E+16	3.96E+16	2.62E+16	5.44E+16	1.53E+16
ATP5F1C	1.40E+16	1.60E+15	6.57E+15	1.10E+16	1.58E+16	1.05E+16	1.20E+16	1.54E+16	1.23E+16	8.79E+13	9.97E+15	9.19E+15
CPOX	3.44E+15	4.29E+15	1.16E+16	2.97E+16	1.40E+16	3.94E+15	2.30E+15	4.93E+15	3.90E+15	2.53E+15	0	5.19E+15
SERPINB5	7.76E+15	8.72E+15	8.40E+14	7.69E+14	1.36E+15	1.17E+16	8.75E+15	7.56E+15	9.31E+15	1.19E+16	4.28E+14	3.43E+16
SERPINF1	9.53E+15	7.85E+15	4.78E+15	1.03E+16	7.64E+15	9.07E+15	1.10E+16	3.01E+16	1.32E+16	7.19E+15	1.03E+16	5.53E+15
GMPR	1.37E+16	1.61E+15	5.00E+14	6.89E+15	5.67E+15	7.28E+15	4.34E+16	4.29E+16	7.52E+14	8.35E+15	5.73E+15	6.66E+16
HPCAL1	3.18E+15	0	3.48E+15	0	1.34E+16	0	4.30E+15	4.37E+15	0	5.14E+15	0	4.99E+15
TAGLN2	7.28E+15	4.13E+16	1.34E+16	3.70E+14	3.58E+16	3.56E+15	1.30E+15	1.13E+16	1.61E+16	8.01E+14	5.58E+15	1.11E+16
GP5	2.50E+15	2.01E+16	2.37E+16	3.10E+16	2.38E+15	1.64E+16	2.63E+16	2.26E+16	1.59E+16	2.03E+16	1.23E+16	2.75E+15
CCT6A	3.68E+15	2.54E+16	1.73E+15	1.45E+16	2.22E+16	2.08E+16	9.18E+15	2.01E+15	3.84E+15	4.28E+16	3.08E+16	2.69E+16
MDH1	1.32E+16	1.91E+16	4.53E+15	7.78E+15	5.54E+15	6.87E+14	6.40E+14	3.00E+16	9.26E+15	9.34E+15	8.24E+15	6.56E+15
MDH2	4.84E+15	2.36E+16	2.81E+15	3.72E+15	2.91E+16	2.06E+15	2.26E+16	2.39E+16	2.78E+16	2.18E+16	1.53E+16	1.97E+16
UBA7	3.21E+15	2.27E+16	9.63E+15	3.27E+14	3.09E+16	4.75E+15	1.60E+16	2.48E+15	0	2.24E+16	0	0
CSK	8.53E+14	5.24E+15	9.79E+15	2.01E+16	9.44E+15	1.32E+16	9.31E+15	1.07E+16	4.50E+15	8.83E+15	0	1.21E+16
GPD2	2.53E+16	1.58E+15	1.29E+15	2.11E+15	2.11E+16	1.29E+16	1.56E+15	1.28E+16	1.55E+15	7.52E+15	5.86E+15	8.77E+15
AFM	2.55E+16	2.27E+16	1.69E+16	9.32E+14	1.30E+16	2.08E+15	1.66E+16	1.27E+16	2.07E+16	1.40E+16	2.01E+16	1.21E+16
PSMC4	8.54E+15	1.29E+16	9.61E+15	1.06E+16	5.83E+15	5.83E+15	5.25E+15	6.98E+15	1.46E+14	1.72E+15	1.42E+16	1.26E+16
USP5	1.18E+16	1.24E+16	5.60E+15	1.02E+16	4.78E+15	7.91E+14	3.67E+16	6.51E+15	1.54E+16	6.90E+15	9.82E+14	7.81E+15
CRKL	4.47E+15	5.59E+15	5.82E+15	4.65E+16	5.34E+15	2.23E+14	8.99E+15	4.64E+15	3.30E+16	4.14E+15	3.51E+16	4.67E+15
CAPZA2	2.56E+16	2.85E+15	2.89E+14	4.41E+14	2.84E+16	2.16E+16	3.86E+15	3.60E+14	2.51E+16	1.88E+14	1.66E+16	2.02E+16
ATP5PO	1.09E+16	6.59E+16	8.05E+15	6.03E+15	8.34E+15	4.96E+15	5.98E+15	4.41E+15	8.58E+15	4.60E+15	4.95E+15	5.41E+15
LIMS1	1.32E+15	5.40E+15	8.12E+15	3.46E+15	4.90E+15	3.27E+15	6.50E+15	6.87E+15	3.30E+14	5.17E+15	2.17E+15	7.53E+15
PIP4K2A	1.85E+15	1.85E+15	1.85E+16	9.77E+15	7.42E+15	8.38E+14	1.22E+16	1.36E+16	6.97E+15	6.18E+16	1.30E+16	9.06E+15
GCLM	6.54E+15	7.35E+15	2.48E+16	4.73E+15	0	7.26E+15	4.23E+15	0	7.78E+15	5.62E+15	6.59E+15	5.14E+15
IDH2	3.74E+15	1.96E+16	2.06E+16	2.31E+14	2.34E+16	9.10E+15	1.70E+15	1.53E+16	1.87E+16	1.52E+16	6.23E+15	1.61E+16
ALDH9A1	3.13E+15	2.57E+15	0	4.46E+15	0	2.31E+16	0	0	2.17E+15	6.26E+15	5.07E+16	3.71E+16
RPIA	9.93E+15	7.37E+15	4.60E+15	4.92E+15	3.66E+16	4.47E+15	5.05E+15	3.63E+16	8.79E+14	5.63E+15	7.09E+15	5.50E+16
LMAN1	3.05E+15	3.50E+16	7.03E+15	0	6.55E+15	3.85E+16	3.87E+15	4.85E+15	2.03E+14	5.15E+16	1.84E+16	6.09E+15
PSMB3	2.50E+15	2.96E+16	9.41E+15	1.79E+15	1.83E+16	1.85E+15	1.12E+16	9.95E+15	3.90E+12	4.24E+15	3.10E+15	2.36E+16
PSMB2	8.93E+13	1.12E+15	3.58E+15	4.62E+15	5.88E+15	6.46E+14	3.92E+15	4.37E+16	1.64E+15	1.53E+16	8.51E+15	8.80E+15
GNAQ	2.91E+16	2.23E+16	3.81E+15	2.51E+14	2.75E+15	2.06E+16	3.04E+16	4.49E+14	1.67E+16	2.00E+16	1.54E+16	3.33E+16
GDI2	3.15E+16	5.26E+15	1.53E+16	2.72E+15	1.45E+16	3.63E+16	3.05E+16	1.39E+16	3.62E+15	2.13E+16	2.36E+15	1.81E+14
CPT1A	1.15E+15	6.38E+15	1.31E+16	6.44E+15	9.13E+15	9.88E+15	1.43E+16	1.76E+14	7.03E+14	9.95E+14	7.56E+15	1.24E+16
VASP	4.50E+15	2.33E+16	2.10E+15	2.04E+16	1.50E+16	1.12E+16	1.63E+16	2.19E+16	1.69E+16	1.59E+16	7.86E+15	1.55E+15
CCT8	2.62E+15	2.39E+16	1.40E+16	1.20E+16	1.70E+16	1.37E+15	1.05E+16	1.65E+15	2.76E+16	3.61E+15	2.02E+16	2.20E+16
CCT4	6.13E+15	6.23E+15	2.65E+15	4.48E+15	5.55E+15	4.22E+14	2.40E+15	4.56E+15	5.91E+15	8.42E+15	6.08E+15	5.48E+16
RAB5C	1.67E+16	1.26E+16	1.56E+16	1.54E+16	1.07E+15	1.33E+16	1.92E+16	1.60E+16	1.64E+16	1.59E+16	1.11E+16	1.46E+16
PSMD7	7.96E+15	1.11E+16	6.17E+16	7.22E+15	1.06E+16	8.07E+15	5.44E+15	6.60E+15	1.51E+16	1.92E+16	1.01E+16	9.78E+15
XK	5.72E+15	8.63E+14	2.52E+16	1.58E+16	1.12E+16	1.20E+16	1.73E+16	3.31E+16	1.19E+15	2.56E+15	2.89E+16	2.25E+16
LUM	4.89E+15	3.14E+15	5.12E+15	3.91E+16	2.79E+15	8.95E+15	4.91E+15	4.72E+15	9.32E+15	0	5.00E+15	6.43E+15
CAPZA1	2.77E+15	2.65E+15	1.57E+16	2.30E+15	2.43E+15	1.69E+16	1.79E+16	1.57E+16	1.83E+15	2.13E+16	1.42E+16	1.34E+16
BLVRA	8.90E+15	2.61E+16	8.86E+15	1.88E+16	5.85E+15	1.40E+16	1.02E+16	1.09E+16	2.51E+15	1.06E+16	1.06E+15	1.23E+16
ACLY	3.40E+15	3.84E+15	1.88E+16	3.48E+16	2.77E+16	2.96E+15	1.73E+16	2.60E+15	3.77E+15	3.67E+15	3.65E+15	2.59E+15
CLTCL1	9.78E+15	0	0	0	0	0	0	0	0	7.73E+15	1.46E+15	0
SLC16A1	9.17E+15	9.78E+15	2.58E+15	3.26E+16	1.14E+15	1.76E+16	1.91E+16	2.38E+16	8.73E+15	1.24E+16	1.18E+15	1.51E+16
RARS1	6.22E+15	0	2.57E+15	0	5.46E+16	0	0	3.00E+16	6.97E+15	2.73E+15	0	2.27E+16
NAPA	2.96E+15	2.28E+16	5.23E+16	3.83E+15	2.80E+15	2.32E+16	2.69E+14	4.13E+16	3.54E+12	3.25E+15	4.07E+15	3.09E+16
EIF5	6.36E+15	1.16E+16	5.90E+14	3.64E+15	2.12E+15	3.52E+16	2.43E+15	0	7.25E+15	3.65E+16	3.10E+16	3.51E+15
APOC4	1.02E+16	5.34E+15	3.11E+16	4.63E+15	5.91E+15	1.32E+16	2.76E+14	8.89E+15	1.25E+16	4.93E+15	1.16E+16	4.43E+15
PLTP	3.60E+15	7.93E+15	0	0	0	0	0	0	7.88E+15	8.55E+15	1.25E+16	3.13E+15
ATP5ME	2.33E+16	1.76E+15	7.77E+15	3.38E+16	2.27E+16	1.19E+16	1.57E+16	1.35E+16	3.12E+15	7.18E+15	0	9.79E+15
MTPN	1.26E+15	1.10E+16	5.98E+13	1.36E+15	0	0	6.70E+15	6.83E+15	2.75E+15	8.72E+15	2.06E+15	8.57E+15
TPI1	1.68E+15	2.56E+16	1.44E+16	1.33E+16	8.45E+15	8.10E+15	1.43E+16	1.13E+15	1.57E+16	1.50E+16	8.18E+14	1.52E+16
ACTB	4.43E+14	2.34E+14	5.86E+13	2.86E+13	2.94E+12	2.29E+12	5.37E+14	6.62E+13	2.74E+15	4.60E+14	5.15E+14	5.41E+14
CDC42	8.22E+14	5.37E+16	1.17E+16	6.23E+15	4.81E+15	6.81E+15	1.01E+16	1.33E+15	7.69E+15	5.40E+15	5.52E+16	8.13E+15
RAB8A	3.68E+16	1.30E+16	4.97E+15	2.68E+16	2.22E+16	1.25E+16	3.60E+15	2.12E+15	1.39E+16	1.33E+16	1.61E+15	3.06E+15
RAB5B	5.01E+15	4.82E+15	1.16E+16	7.14E+16	4.00E+15	4.35E+16	8.14E+15	6.60E+15	8.90E+15	7.44E+15	7.31E+15	8.05E+15
RAB10	3.79E+15	1.98E+16	3.20E+15	2.31E+16	2.56E+15	1.87E+15	3.36E+15	2.32E+16	2.36E+16	1.33E+16	7.42E+15	1.82E+16
UBE2N	5.24E+15	5.82E+15	3.73E+16	4.72E+16	3.81E+15	3.90E+15	4.06E+15	2.38E+16	3.82E+15	7.32E+15	5.75E+15	4.59E+15
RAB14	6.71E+15	1.85E+16	7.12E+15	8.37E+14	6.10E+15	3.37E+16	6.42E+15	3.64E+15	5.01E+15	5.33E+14	4.25E+16	4.27E+16
ACTR3	4.70E+16	3.59E+14	3.52E+15	2.82E+15	2.75E+14	1.90E+16	4.37E+14	2.85E+16	1.38E+16	2.32E+15	1.46E+16	3.20E+15
ACTR1A	1.72E+15	1.43E+15	9.59E+15	1.57E+16	9.28E+15	1.05E+16	1.04E+15	1.21E+16	2.02E+16	1.07E+16	1.06E+16	1.32E+16
RAP1B	4.35E+15	2.06E+16	3.74E+15	2.11E+16	2.79E+16	1.92E+16	4.66E+12	4.14E+14	1.85E+14	2.98E+14	1.95E+16	3.78E+15
RAP2B	9.00E+15	7.04E+15	3.38E+15	9.44E+15	1.22E+15	1.54E+15	2.28E+16	3.45E+15	1.64E+15	2.10E+16	2.52E+16	2.30E+16
VBP1	2.46E+15	1.64E+15	3.89E+15	8.55E+15	0	0	0	0	3.62E+16	1.53E+16	4.11E+15	3.56E+15
YWHAG	3.96E+15	2.11E+15	6.75E+15	3.51E+15	3.14E+16	3.50E+15	7.49E+15	5.34E+15	4.20E+16	6.00E+15	7.17E+14	6.88E+15
PSMC1	1.46E+16	2.23E+14	1.09E+16	1.21E+16	7.40E+15	8.62E+15	7.17E+15	1.02E+16	1.58E+16	2.79E+16	2.92E+16	1.75E+16
YWHAE	1.52E+16	93291015625	1.50E+15	1.10E+16	9.33E+11	1.09E+16	1.84E+16	1.61E+15	1.79E+16	1.76E+16	2.03E+15	1.96E+16
TMSB4X	1.10E+16	4.48E+15	7.39E+15	6.63E+11	1.05E+16	1.03E+16	1.13E+16	2.71E+16	9.31E+15	1.09E+16	5.66E+15	1.56E+16
H4C1	4.14E+15	6.92E+15	1.63E+16	1.61E+16	9.54E+15	6.52E+15	1.04E+15	9.40E+15	2.65E+14	7.11E+15	1.21E+16	1.68E+16
RAP1A	6.33E+14	0	8.08E+15	3.34E+15	6.22E+15	5.82E+15	6.95E+16	6.72E+15	6.03E+15	8.13E+15	1.35E+13	1.26E+16
GNB2	5.01E+15	3.22E+15	1.37E+15	4.02E+15	4.21E+14	8.28E+15	7.61E+15	1.26E+15	6.40E+14	5.64E+16	9.83E+15	8.80E+15
PPIA	7.69E+15	7.65E+15	4.86E+16	5.82E+16	5.38E+16	4.82E+15	6.33E+15	4.73E+15	4.82E+15	5.97E+15	4.01E+16	5.15E+16
AP2B1	1.39E+16	1.55E+16	2.45E+16	1.74E+15	1.22E+16	2.33E+14	1.34E+16	2.43E+16	2.23E+16	1.38E+15	2.66E+16	2.67E+16
GNAI1	0	1.94E+16	0	0	1.72E+15	2.90E+15	1.70E+16	0	4.73E+15	1.02E+16	1.14E+16	1.19E+16
YWHAZ	56032421875	3.92E+16	3.86E+14	4.04E+15	3.78E+15	2.50E+15	4.60E+16	3.79E+15	3.51E+16	3.16E+15	3.28E+15	3.71E+14
GNG5	0	2.52E+15	5.82E+15	2.78E+15	0	3.19E+16	4.07E+15	5.23E+15	0	0	1.49E+15	1.67E+16
EIF5A	7.56E+15	9.42E+15	6.92E+15	9.37E+15	5.45E+15	1.37E+15	7.82E+15	9.21E+15	1.25E+16	1.01E+16	6.08E+15	6.99E+15
ACTG1	3.65E+15	2.24E+15	3.03E+15	4.60E+15	3.28E+16	2.56E+15	3.66E+15	3.95E+16	2.60E+15	6.90E+15	1.76E+16	1.72E+11
TPM4.1	4.92E+15	3.23E+15	3.93E+15	2.85E+16	2.78E+16	1.78E+15	3.98E+15	2.99E+15	2.51E+16	2.52E+15	1.64E+16	2.41E+15
UBE2L3	6.94E+15	1.11E+16	6.84E+15	5.05E+15	4.74E+15	3.48E+15	9.44E+15	4.38E+14	5.40E+15	7.73E+15	4.85E+15	6.11E+15
ACTA1	2.90E+16	1.73E+15	3.16E+14	2.21E+16	9.64E+15	1.08E+16	3.34E+16	3.61E+15	1.72E+15	3.10E+15	2.96E+16	3.69E+15
TUBA1B	4.48E+15	2.06E+14	2.84E+15	1.86E+15	2.31E+16	1.66E+16	2.31E+15	2.34E+16	1.43E+15	1.69E+16	8.09E+15	2.11E+15
TUBA4A	2.87E+15	1.08E+15	1.52E+16	1.12E+15	9.95E+15	7.81E+15	1.32E+15	1.24E+16	5.32E+15	5.86E+15	3.62E+16	1.09E+16
TUBB4B	3.20E+16	1.21E+12	2.12E+16	9.71E+15	1.58E+16	1.22E+16	1.83E+15	1.37E+16	1.14E+16	1.41E+15	1.28E+16	1.38E+16
PAFAH1B2	2.52E+16	3.04E+16	1.44E+16	2.79E+16	1.13E+16	8.69E+15	1.13E+16	9.01E+15	1.26E+16	8.91E+14	1.54E+16	1.16E+15
H3C1	1.68E+16	0	0	0	3.75E+15	0	0	1.58E+15	1.36E+15	5.35E+15	1.15E+15	2.57E+16
HBB	6.68E+11	9686640625	2.77E+13	6.56E+11	2.31E+13	4.22E+12	3.23E+13	2.38E+12	6.13E+12	6.53E+11	5.46E+12	4.03E+12
HBG1	2.65E+16	7.83E+12	6.56E+15	6.18E+15	2.91E+16	2.87E+16	8.02E+11	3.55E+14	1.96E+16	1.35E+16	5.65E+16	1.16E+16
HBG2	6.11E+15	1.45E+15	3.37E+15	3.62E+15	0	5.85E+15	0	5.72E+16	8.30E+15	4.59E+15	4.56E+15	6.22E+15
HBA1	2.08E+13	3.87E+11	9.46E+13	1.96E+13	5.65E+12	1.23E+14	9.69E+13	7.32E+14	2.32E+13	20203171875	1.66E+13	1.38E+14
CCT2	1.53E+16	1.33E+15	9.55E+15	9.74E+15	9.47E+15	9.90E+12	7.44E+15	6.79E+14	1.41E+15	1.69E+15	1.95E+15	1.26E+16
GSTO1	6.76E+15	8.34E+15	4.52E+16	4.38E+15	2.29E+16	4.30E+16	6.38E+12	4.33E+15	7.31E+15	6.07E+15	3.73E+16	6.23E+15
DCD	1.45E+16	2.27E+16	2.53E+15	0	6.87E+15	4.46E+16	2.60E+15	4.45E+15	5.82E+16	2.90E+16	4.54E+15	4.70E+15
EFNB1	2.59E+16	1.20E+15	3.45E+16	3.44E+16	2.72E+16	2.63E+16	2.27E+15	3.32E+15	3.90E+15	1.71E+15	1.37E+16	2.54E+16
MPP1	2.32E+15	1.89E+16	1.48E+16	1.98E+15	5.01E+14	4.49E+16	1.15E+11	1.80E+15	4.71E+15	9.16E+15	1.42E+15	1.10E+12
PURA	1.49E+16	7.64E+15	4.02E+16	9.67E+15	0	2.37E+16	3.48E+16	3.46E+16	3.24E+14	2.70E+16	3.01E+16	2.74E+16
CAP1	2.14E+14	1.07E+16	9.33E+15	8.19E+15	8.93E+15	5.94E+15	9.22E+15	7.33E+15	8.57E+14	6.43E+15	3.44E+15	7.59E+15
RHD	1.68E+15	1.36E+16	1.23E+16	0	3.75E+14	1.72E+15	7.76E+15	1.16E+16	3.21E+16	0	3.01E+16	3.47E+16
RPL6	1.41E+16	1.55E+16	5.31E+15	7.26E+12	5.39E+15	7.40E+15	6.87E+15	1.21E+16	2.07E+16	4.53E+15	1.35E+16	2.26E+14
YWHAH	1.08E+16	1.07E+16	1.27E+16	1.14E+16	7.99E+15	1.02E+15	8.62E+15	1.09E+16	7.66E+15	6.57E+15	1.30E+16	9.28E+15
PLP2	6.10E+15	1.20E+15	1.12E+16	8.34E+15	6.87E+15	1.35E+16	1.23E+16	2.12E+16	1.27E+16	1.06E+15	1.63E+16	5.81E+14
PSME1	5.62E+16	6.63E+14	1.99E+16	3.15E+16	2.64E+15	3.53E+15	2.08E+16	1.81E+16	4.72E+15	3.22E+15	3.00E+15	2.30E+16
PRDX1	4.06E+15	5.28E+15	1.58E+16	2.92E+15	2.03E+16	2.71E+16	2.48E+16	1.20E+16	7.48E+15	2.86E+16	2.24E+16	1.67E+16
C1QBP	2.34E+16	2.13E+16	1.13E+15	1.82E+16	2.01E+15	1.15E+16	8.05E+15	1.40E+16	1.00E+16	1.17E+16	1.35E+16	1.77E+16
LGALS3BP	7.11E+15	9.04E+15	1.60E+16	1.06E+16	1.60E+15	1.24E+15	1.10E+16	7.67E+15	2.68E+16	1.76E+16	5.96E+15	1.38E+16
DMTN	1.13E+16	9.36E+14	8.37E+14	1.22E+15	2.06E+16	1.90E+13	5.20E+14	1.04E+16	2.19E+16	6.11E+15	7.34E+13	7.92E+15
NEXN	1.21E+16	9.09E+14	4.52E+15	1.02E+16	1.32E+16	4.33E+15	6.65E+14	4.70E+15	8.89E+13	3.15E+15	2.65E+16	4.68E+15
AP1B1	6.29E+16	3.94E+15	6.61E+15	9.14E+15	5.98E+15	6.10E+15	7.49E+15	8.82E+14	1.11E+16	4.17E+15	5.74E+15	7.24E+15
STX4	7.10E+15	0	6.65E+14	4.93E+15	5.36E+15	5.44E+15	5.82E+14	2.13E+16	4.45E+15	8.12E+15	1.02E+16	1.38E+16
BNIP1	6.08E+15	4.74E+15	1.71E+16	0	9.62E+15	6.48E+14	1.07E+16	1.86E+16	4.69E+15	1.25E+16	1.84E+16	1.71E+16
ECH1	8.40E+15	1.41E+15	6.13E+16	5.39E+15	1.04E+16	0	9.04E+15	1.91E+16	5.65E+16	7.86E+15	6.35E+16	9.29E+15
PSMD2	1.30E+16	1.54E+15	5.50E+15	7.72E+15	1.08E+16	9.80E+15	7.09E+16	7.87E+15	1.61E+16	2.47E+14	1.44E+15	1.15E+16
MMRN1	1.73E+15	7.55E+15	6.73E+15	9.36E+15	8.02E+15	4.64E+15	6.01E+15	5.15E+15	8.40E+15	4.08E+16	1.89E+16	5.39E+15
SELENBP1	8.59E+15	1.17E+16	2.67E+15	5.11E+15	2.40E+16	7.67E+15	4.53E+16	2.32E+15	8.59E+15	5.76E+15	3.74E+16	3.41E+15
SLC14A1	5.31E+15	5.68E+16	1.30E+16	2.97E+15	6.00E+15	4.17E+15	1.29E+16	1.48E+16	6.87E+15	1.70E+16	1.53E+16	1.44E+16
CUL3	7.00E+16	4.65E+15	3.09E+15	4.46E+15	0	0	3.44E+15	4.70E+16	1.79E+15	5.22E+15	8.40E+15	3.76E+16
GFUS	2.21E+15	4.51E+16	1.07E+14	1.50E+15	9.27E+15	1.36E+16	1.27E+16	8.24E+14	2.24E+16	2.37E+16	2.35E+16	1.33E+16
RAB32	4.64E+15	5.94E+15	1.93E+15	2.23E+16	5.12E+15	1.94E+16	1.43E+15	2.04E+16	1.83E+13	0	0	1.47E+16
APOF	4.49E+14	1.44E+16	1.75E+16	0	0	0	1.72E+16	1.58E+16	4.06E+15	2.23E+15	0	2.07E+16
CTTN	2.52E+16	1.46E+16	1.28E+14	1.09E+16	1.97E+16	1.38E+16	9.98E+15	1.37E+16	7.93E+15	8.40E+15	7.84E+15	9.53E+15
FLOT2	7.63E+14	6.44E+15	3.88E+16	7.77E+15	1.60E+15	2.04E+14	4.05E+15	6.28E+15	1.99E+16	3.58E+16	4.60E+15	4.07E+15
GNA13	1.61E+15	1.16E+15	2.71E+16	2.01E+15	1.43E+16	1.36E+16	2.02E+15	1.62E+16	1.09E+16	1.18E+16	1.22E+16	1.66E+15
HABP2	1.28E+15	6.30E+15	7.93E+15	7.37E+16	0	7.82E+16	9.65E+14	1.69E+16	9.42E+15	2.02E+16	1.90E+16	6.12E+15
PRPSAP1	5.12E+15	6.73E+15	4.87E+15	0	5.05E+15	4.24E+16	3.96E+16	5.56E+16	9.19E+15	1.03E+16	8.29E+15	6.40E+15
CLINT1	3.01E+14	2.95E+16	1.48E+16	1.89E+15	0	0	1.20E+16	4.66E+15	2.25E+16	2.52E+16	1.88E+15	3.41E+15
GANAB	2.63E+15	2.80E+15	5.81E+15	2.15E+15	3.86E+15	4.34E+14	5.46E+15	6.41E+15	3.35E+15	4.71E+16	5.01E+15	7.18E+15
MVP	1.47E+16	1.12E+15	8.21E+15	1.48E+16	8.52E+15	6.72E+15	4.64E+15	8.58E+15	2.47E+16	5.90E+14	5.49E+15	5.76E+15
LTBP1	4.14E+15	2.20E+16	1.67E+15	2.07E+15	1.80E+16	0	1.25E+15	2.27E+16	2.28E+16	0	0	0
ICAM4	1.75E+14	6.81E+14	1.87E+16	6.03E+15	2.38E+16	2.83E+15	7.00E+15	8.38E+12	2.41E+16	2.41E+16	7.01E+15	4.17E+16
LASP1	1.14E+16	8.88E+14	8.23E+15	9.20E+15	8.48E+15	7.61E+15	7.87E+15	8.90E+14	4.77E+15	9.08E+15	5.31E+14	9.89E+15
KPNB1	3.02E+14	2.86E+16	2.10E+16	1.75E+16	2.60E+16	2.10E+16	4.61E+15	1.51E+16	2.67E+16	3.51E+15	2.62E+16	4.41E+15
SEPTIN2	2.02E+15	1.16E+16	1.21E+16	1.18E+16	1.57E+16	5.46E+15	1.10E+16	9.94E+14	1.33E+15	5.86E+15	5.66E+15	9.39E+14
PDIA6	5.96E+15	4.56E+16	1.05E+16	4.32E+15	4.32E+16	4.25E+15	7.13E+15	7.85E+15	3.47E+15	5.71E+15	5.74E+15	6.02E+15
PPA1	2.11E+15	3.15E+16	2.36E+15	2.11E+16	1.82E+16	1.53E+16	3.15E+16	1.82E+16	1.62E+16	6.43E+15	3.82E+16	5.22E+15
PCBP1	7.30E+15	7.61E+15	1.51E+16	7.77E+15	3.52E+16	6.45E+15	9.59E+15	8.41E+15	5.90E+16	7.00E+14	5.73E+15	7.97E+15
RSU1	7.00E+15	3.96E+16	4.39E+15	42427734375	4.46E+15	2.91E+15	6.91E+15	5.31E+16	2.64E+16	5.07E+15	2.24E+15	9.07E+15
MAPRE2	5.66E+15	6.43E+15	1.29E+16	5.01E+15	1.02E+16	7.26E+15	7.47E+15	1.03E+16	2.65E+16	5.97E+15	6.39E+14	1.03E+16
MAPRE1	9.28E+15	4.07E+15	1.06E+16	6.98E+15	3.93E+16	6.07E+16	1.45E+16	6.34E+15	8.46E+15	8.61E+15	1.12E+16	9.97E+15
VAMP3	4.43E+16	2.94E+15	1.25E+16	1.77E+16	1.19E+16	1.43E+16	5.86E+14	1.32E+16	4.59E+15	8.79E+15	5.79E+15	1.29E+16
RAB11B	4.05E+15	2.49E+16	4.01E+15	1.11E+16	2.84E+16	2.50E+15	3.72E+14	2.61E+16	2.17E+16	2.90E+16	1.70E+16	2.77E+16
ZYX	3.53E+16	1.17E+16	1.40E+16	1.19E+16	1.22E+15	1.42E+16	1.45E+16	1.48E+16	7.67E+15	1.47E+16	4.53E+16	1.40E+16
ACKR1	2.43E+15	4.43E+15	1.44E+14	2.38E+15	2.56E+16	4.51E+16	9.96E+14	2.50E+14	5.46E+14	1.54E+16	1.65E+16	2.20E+16
DECR1	4.72E+15	3.27E+16	6.19E+15	6.08E+15	7.35E+15	1.58E+16	4.36E+16	5.46E+15	3.84E+15	3.96E+16	2.30E+16	4.33E+15
TST	8.38E+15	6.74E+15	6.24E+14	3.95E+15	6.99E+15	5.67E+15	6.41E+15	4.18E+15	6.37E+15	6.35E+16	0	6.60E+15
NME1-NME2	1.47E+16	2.15E+15	1.18E+16	1.40E+16	9.84E+15	1.72E+16	9.22E+15	9.14E+15	1.69E+15	1.61E+15	1.28E+16	1.16E+16
LGALSL	5.26E+15	6.33E+15	1.42E+15	4.41E+15	4.53E+16	4.56E+15	1.71E+16	1.30E+16	3.22E+15	8.20E+15	4.66E+15	1.30E+16
HSD17B12	2.13E+16	1.54E+15	3.85E+16	1.44E+16	3.09E+15	1.65E+16	3.68E+15	4.05E+15	2.29E+15	1.74E+16	3.45E+15	3.16E+16
CYBRD1	5.38E+15	2.69E+16	3.66E+16	0	0	2.06E+15	6.27E+16	3.12E+15	0	3.85E+16	1.99E+16	2.09E+14
FLG2	1.27E+16	0	0	0	7.57E+14	1.37E+16	9.22E+15	4.37E+16	7.80E+15	0	0	8.25E+15
PSMF1	6.39E+16	1.00E+16	3.31E+16	1.32E+16	1.16E+16	1.58E+16	5.05E+15	2.77E+15	1.20E+16	1.47E+16	6.55E+15	8.38E+15
ATAD3A	3.10E+15	2.39E+15	6.93E+15	5.29E+15	7.62E+15	0	0	6.48E+15	8.79E+15	0	0	3.52E+15
ABRACL	1.08E+16	1.00E+16	2.05E+15	0	0	0	2.12E+16	2.32E+14	7.23E+15	2.23E+16	1.92E+14	2.40E+15
GSN.1	1.58E+16	2.16E+15	8.22E+15	0	5.19E+16	1.59E+16	1.59E+16	9.65E+15	1.19E+14	4.20E+15	5.56E+15	1.41E+16
SH3BGRL3	1.44E+16	1.30E+15	3.38E+15	1.96E+16	1.30E+16	1.23E+15	3.01E+16	4.67E+15	8.18E+14	5.70E+15	5.50E+16	5.23E+15
MPP7	0	0	1.76E+15	1.41E+15	0	0	0	1.63E+16	0	5.01E+15	2.42E+16	2.32E+15
TMEM63B	0	0	2.70E+16	0	0	0	0	0	0	2.16E+15	0	1.13E+16
UBR4	1.64E+16	1.76E+16	1.03E+16	1.07E+16	1.37E+15	1.02E+16	9.69E+15	9.71E+15	2.27E+16	1.85E+15	1.55E+16	1.17E+16
XPNPEP1	5.36E+15	2.14E+15	3.32E+16	3.54E+16	0	0	6.09E+16	0	3.10E+15	2.86E+15	3.50E+15	4.96E+15
NANS	0	2.03E+15	3.09E+16	5.49E+15	0	1.97E+16	5.65E+15	0	1.69E+16	7.33E+15	6.13E+15	3.00E+16
ABHD17B	5.76E+14	8.09E+14	3.13E+16	3.10E+14	0	0	8.41E+15	3.70E+15	1.08E+16	3.49E+16	2.64E+15	3.43E+15
YOD1	8.85E+15	1.21E+16	8.64E+15	0	6.63E+15	6.24E+15	8.71E+15	6.00E+15	1.02E+16	7.16E+14	8.45E+14	7.03E+15
HACD4	8.64E+15	6.46E+15	0	0	1.11E+16	0	3.57E+15	0	1.15E+15	1.34E+16	0	1.95E+16
GLIPR2	6.10E+15	2.60E+16	6.67E+14	6.36E+15	3.90E+15	1.00E+16	4.93E+15	1.01E+16	5.79E+15	3.62E+15	5.70E+16	6.83E+15
RNF123	3.09E+16	5.39E+16	2.10E+15	4.25E+15	8.94E+15	2.38E+15	2.56E+16	1.12E+15	6.59E+15	1.71E+16	1.84E+16	2.76E+16
MBLAC2	0	0	4.93E+16	3.06E+15	0	2.34E+15	8.88E+14	8.19E+15	8.94E+15	5.20E+14	7.92E+15	6.06E+15
NADSYN1	8.89E+15	0	0	0	0	0	0	0	0	0	0	0
LAMTOR1	5.91E+14	7.32E+14	2.57E+15	9.79E+15	7.73E+15	7.42E+15	4.79E+15	1.18E+16	6.56E+15	2.94E+16	6.65E+15	1.19E+16
LPCAT3	2.36E+16	0	4.83E+14	1.41E+16	2.46E+16	0	3.79E+16	1.63E+16	2.84E+14	1.09E+16	5.82E+15	1.25E+16
CNST	3.14E+16	1.56E+16	1.07E+16	1.88E+16	1.89E+15	1.48E+16	5.44E+15	3.66E+15	1.19E+16	8.66E+15	0	6.61E+16
TEX261	0	1.22E+16	1.66E+15	0	3.80E+15	1.75E+16	0	1.73E+15	1.42E+16	1.80E+16	2.14E+16	0
OLFM4	3.87E+16	3.82E+16	4.70E+15	0	0	2.14E+16	8.38E+15	4.94E+15	1.38E+15	0	0	0
TMPPE	4.13E+15	0	6.03E+15	4.90E+15	2.21E+15	0	3.83E+16	1.15E+16	9.81E+14	3.87E+16	8.18E+15	2.93E+15
UNC13D	1.61E+16	8.14E+14	1.25E+16	6.66E+15	6.44E+15	3.18E+16	1.22E+16	1.07E+15	9.33E+14	6.38E+15	0	6.28E+15
SND1	3.75E+16	3.78E+15	3.60E+16	6.89E+14	4.04E+16	4.66E+13	4.18E+16	3.59E+15	2.63E+15	2.62E+15	2.59E+16	2.71E+16
RASGRP2	9.10E+15	6.70E+16	7.88E+15	5.30E+15	0	0	7.41E+16	4.25E+15	0	3.17E+16	1.32E+15	2.64E+16
MYH14	2.44E+16	9.49E+12	1.09E+16	1.60E+16	1.09E+16	6.55E+15	1.70E+16	7.76E+15	1.18E+16	4.41E+14	2.52E+16	7.10E+15
DCXR	1.12E+16	1.44E+16	5.25E+15	1.57E+16	8.41E+15	6.03E+15	5.68E+15	5.57E+16	7.32E+14	8.84E+15	3.45E+16	1.03E+16
TMED4	5.08E+15	0	7.13E+15	2.95E+15	4.13E+14	6.05E+15	4.11E+15	5.50E+15	5.94E+15	3.73E+16	5.94E+16	5.51E+15
PIP4P1	3.91E+16	5.89E+15	2.02E+15	6.10E+14	8.71E+13	2.14E+16	5.06E+16	2.02E+16	5.38E+15	4.62E+15	8.86E+14	7.66E+15
CAND1	2.68E+16	3.03E+16	1.06E+16	1.57E+14	1.77E+15	1.69E+16	1.17E+16	8.47E+14	2.68E+16	1.60E+15	1.27E+16	1.22E+16
TREML1	3.62E+15	1.99E+16	1.40E+16	3.04E+15	3.26E+15	1.40E+16	1.13E+16	1.26E+16	1.54E+15	9.18E+15	5.35E+15	6.80E+15
CRLF3	5.13E+15	6.44E+15	6.94E+14	2.30E+16	1.77E+15	7.22E+15	1.35E+15	1.25E+16	0	8.50E+15	6.45E+14	6.64E+15
ALDH16A1	7.22E+15	1.06E+16	7.83E+15	2.85E+15	4.32E+14	6.66E+14	1.03E+16	1.48E+15	1.37E+16	8.21E+15	7.67E+15	1.20E+16
SLC43A2	0	0	1.11E+16	0	4.64E+15	0	3.86E+16	6.80E+15	0	5.18E+15	0	1.19E+16
CISD2	1.19E+16	1.41E+16	6.59E+15	1.77E+16	1.49E+16	2.54E+16	3.69E+15	4.16E+16	1.87E+15	1.72E+15	3.20E+16	3.92E+16
TXNDC5	2.16E+16	1.80E+16	7.67E+15	1.47E+15	3.30E+13	3.09E+16	5.26E+12	7.16E+15	2.36E+16	3.11E+16	4.23E+15	4.10E+15
CCNY	3.80E+15	0	2.25E+15	0	4.33E+15	7.31E+15	6.62E+16	7.48E+15	3.17E+16	5.76E+16	2.74E+15	3.76E+15
NPEPL1	4.63E+15	9.60E+15	0	0	0	0	4.45E+15	4.40E+15	0	0	0	0
MCU	2.32E+16	2.16E+16	1.34E+14	2.63E+15	1.24E+16	2.81E+16	1.66E+16	7.53E+15	8.61E+15	9.10E+15	0	8.84E+15
SVIP	2.16E+16	9.18E+15	6.99E+15	1.18E+16	2.22E+16	3.31E+15	4.90E+15	8.79E+15	2.10E+15	4.66E+15	4.43E+16	4.65E+15
TMEM167A	1.58E+16	1.33E+15	4.08E+15	2.44E+16	3.05E+15	2.46E+15	3.05E+15	4.40E+16	1.35E+16	2.53E+16	2.90E+16	2.81E+16
RDH11	3.95E+15	2.01E+16	7.41E+15	2.39E+16	1.74E+14	1.23E+16	1.32E+16	1.52E+16	2.49E+16	1.12E+15	1.29E+16	7.72E+15
SLC2A14	1.52E+15	9.82E+14	9.31E+15	1.17E+16	1.19E+16	8.59E+15	7.89E+15	9.86E+15	8.99E+15	7.69E+15	6.39E+16	8.73E+14
SCFD2	6.80E+15	1.12E+15	6.11E+15	3.89E+16	8.68E+14	8.08E+15	6.78E+15	6.89E+15	8.63E+15	4.85E+15	5.86E+15	5.57E+15
PDCD6IP	4.68E+15	1.94E+16	0	0	0	0	0	0	3.10E+16	2.70E+16	0	3.27E+16
BRK1	5.64E+15	0	1.24E+16	0	2.19E+16	1.90E+16	1.13E+16	8.77E+14	2.99E+16	0	4.08E+15	1.64E+16
THEM6	1.47E+15	0	2.41E+16	0	1.46E+16	1.03E+16	2.93E+16	3.66E+15	1.69E+15	2.12E+16	3.38E+14	2.74E+15
NUDCD2	5.76E+15	1.42E+16	5.20E+15	8.51E+15	7.24E+15	1.04E+16	0	8.72E+15	0	6.84E+14	1.44E+16	6.30E+15
TMEM40	6.67E+15	3.91E+16	4.99E+15	9.41E+15	3.23E+16	1.43E+15	1.03E+16	1.55E+16	1.01E+16	0	0	1.03E+16
AQP3	7.16E+15	0	5.05E+16	9.66E+15	3.00E+15	6.61E+15	1.47E+16	5.42E+16	4.16E+15	3.66E+15	2.74E+16	1.51E+16
PIEZO1	1.59E+16	1.31E+16	4.43E+15	1.01E+16	2.85E+16	3.59E+16	5.05E+15	6.70E+15	2.48E+16	4.05E+15	5.49E+15	5.56E+15
OSTF1	9.46E+14	6.69E+15	5.52E+15	6.32E+16	3.78E+16	8.17E+15	1.10E+16	5.04E+16	6.46E+15	6.84E+14	4.58E+14	6.42E+15
ATP2A3	2.30E+16	1.62E+16	8.90E+15	1.30E+16	1.49E+16	4.77E+15	8.71E+15	8.06E+15	1.54E+16	6.09E+16	5.98E+16	6.28E+15
SCAMP4	0	3.73E+16	8.41E+15	0	0	0	2.12E+15	6.32E+15	0	4.94E+15	3.99E+15	5.74E+14
ERGIC1	9.11E+15	7.87E+15	2.35E+16	1.06E+15	8.23E+15	6.93E+15	1.07E+15	1.39E+16	6.27E+15	6.92E+15	1.22E+16	1.30E+16
LRRC59	2.86E+16	1.41E+16	1.63E+16	1.78E+16	1.48E+16	9.84E+15	1.14E+15	1.24E+16	9.84E+15	5.61E+15	6.18E+15	1.51E+15
SYTL4	4.15E+15	2.13E+15	1.86E+16	5.36E+15	1.28E+16	0	1.88E+16	3.21E+16	3.14E+15	2.43E+16	2.25E+15	2.72E+15
PGM2	4.45E+14	5.99E+15	3.83E+15	5.45E+14	0	0	6.82E+15	6.62E+15	6.22E+15	7.83E+15	4.57E+14	4.28E+15
CNDP2	1.01E+16	1.54E+16	7.86E+15	1.43E+16	0	6.64E+15	1.07E+16	1.29E+16	5.72E+15	1.68E+14	8.39E+15	1.89E+16
PRRC1	6.18E+15	8.37E+15	2.11E+16	4.50E+16	7.35E+15	1.14E+16	6.81E+15	1.46E+16	5.87E+15	8.47E+15	1.43E+16	1.33E+16
TLCD4	2.22E+16	5.12E+15	9.04E+15	0	3.52E+16	6.25E+15	9.69E+15	7.85E+15	6.23E+15	3.17E+14	9.76E+15	1.23E+16
PGLYRP2	1.07E+16	9.36E+15	5.90E+15	1.19E+16	8.96E+15	1.45E+16	8.77E+15	6.54E+16	1.18E+16	8.69E+15	9.30E+15	5.91E+15
ERMAP	2.13E+15	1.87E+16	8.04E+15	1.96E+15	2.66E+16	2.80E+15	6.68E+15	1.01E+16	2.68E+16	9.27E+15	7.52E+15	8.04E+15
PSMB7	8.38E+14	3.39E+15	0	0	4.93E+15	0	4.55E+14	1.36E+16	4.22E+15	1.59E+16	5.51E+15	7.46E+15
NAP1L4	1.98E+16	2.17E+16	1.63E+16	2.72E+16	1.65E+16	1.92E+16	2.21E+16	9.46E+15	3.75E+16	2.12E+16	7.44E+15	9.67E+15
TM9SF2	7.33E+15	0	1.03E+15	0	0	4.70E+15	3.19E+16	2.54E+15	5.15E+15	2.69E+16	0	3.69E+16
SLC29A1	5.92E+15	5.79E+15	2.76E+15	6.54E+15	9.87E+15	1.19E+16	1.52E+16	3.14E+16	9.73E+15	1.80E+15	2.20E+16	2.55E+15
CIB1	6.57E+15	1.17E+15	3.18E+15	1.18E+15	1.51E+16	1.29E+16	2.04E+16	1.58E+16	1.07E+16	2.32E+16	1.84E+16	2.62E+16
CCT7	2.73E+15	3.14E+16	1.55E+16	1.74E+16	1.81E+15	2.27E+15	1.48E+16	2.40E+16	3.97E+16	3.91E+16	2.85E+16	3.27E+15
WDR77	2.15E+16	4.55E+16	3.04E+15	2.00E+15	1.81E+16	3.26E+15	1.77E+16	2.02E+16	3.10E+16	2.43E+16	3.31E+16	2.01E+16
CORO1B	2.42E+15	1.04E+16	1.04E+16	1.41E+15	5.71E+14	0	6.72E+15	4.23E+15	6.47E+15	5.76E+15	0	8.72E+14
CPPED1	1.77E+15	3.41E+15	0	3.09E+15	0	0	0	1.79E+14	0	0	1.60E+16	1.78E+16
ADPGK	3.29E+14	0	4.94E+15	0	5.55E+15	0	9.28E+15	5.12E+15	0	2.47E+15	9.12E+15	7.05E+15
LXN	1.09E+16	1.32E+16	2.69E+16	8.51E+15	3.98E+15	5.66E+15	3.91E+16	3.67E+16	1.00E+12	5.12E+15	6.60E+15	8.02E+15
C2orf88	1.12E+16	7.39E+15	3.11E+15	1.88E+16	9.55E+14	7.70E+15	1.36E+16	2.29E+15	9.09E+15	1.63E+16	1.70E+16	2.10E+15
ESYT1	3.15E+16	2.35E+16	1.79E+16	2.65E+16	2.07E+15	1.92E+15	2.08E+15	2.43E+16	1.82E+15	1.54E+16	1.55E+15	1.42E+16
UBAC1	5.16E+15	1.48E+15	1.80E+16	3.68E+15	1.34E+16	5.29E+14	4.89E+15	2.51E+16	7.76E+14	3.27E+16	6.82E+15	1.88E+16
PI4K2A	6.81E+15	6.11E+15	7.05E+15	1.16E+16	1.02E+16	9.81E+15	1.76E+16	4.59E+15	1.23E+16	2.81E+16	3.30E+15	4.14E+15
TMEM109	2.27E+16	1.03E+16	1.13E+16	1.49E+16	1.62E+16	1.31E+15	1.29E+16	6.68E+15	1.12E+16	4.08E+15	2.66E+15	9.31E+15
TMED9	1.02E+16	9.35E+15	2.11E+16	8.54E+15	1.46E+16	1.32E+16	1.20E+16	2.80E+15	1.48E+16	1.41E+16	1.70E+15	1.82E+16
CHID1	8.04E+15	0	9.94E+15	4.88E+16	5.96E+15	7.23E+15	5.67E+15	7.01E+15	3.34E+16	4.48E+15	8.98E+15	5.86E+15
UBE2O	1.41E+16	1.56E+15	6.06E+15	9.80E+15	8.89E+15	1.05E+16	8.03E+15	4.27E+15	1.95E+14	6.01E+15	7.07E+15	7.44E+15
TTYH3	1.04E+16	3.53E+15	0	1.24E+16	1.06E+16	1.08E+16	2.08E+16	0	5.46E+15	6.37E+16	0	1.38E+15
PITHD1	4.31E+15	4.25E+15	0	1.84E+16	7.44E+15	0	1.78E+16	0	1.45E+15	1.10E+15	2.29E+16	2.99E+16
TMX4	2.11E+16	1.86E+16	9.72E+15	0	0	0	2.11E+16	4.20E+15	3.98E+16	5.27E+15	6.39E+15	1.11E+16
TMX1	5.49E+15	3.36E+15	1.19E+16	3.69E+15	9.81E+14	3.09E+15	9.01E+15	1.02E+16	6.22E+15	4.04E+15	5.20E+15	8.84E+15
FN3K	5.72E+16	8.05E+15	5.60E+14	1.60E+16	3.22E+16	5.05E+15	3.65E+16	3.14E+15	3.79E+16	4.58E+15	3.67E+15	4.84E+15
TUBB1	3.47E+16	1.33E+16	2.15E+15	1.29E+16	1.43E+16	1.01E+16	2.10E+16	1.95E+15	7.92E+15	1.31E+16	6.04E+16	1.85E+15
TM9SF3	1.81E+16	7.77E+14	3.45E+15	6.48E+15	1.29E+16	6.06E+15	1.46E+16	3.22E+16	1.31E+16	1.62E+16	1.16E+14	1.65E+15
ABCB6	4.55E+15	2.76E+16	1.71E+16	3.73E+16	4.32E+16	7.17E+14	9.64E+15	2.03E+16	7.39E+15	9.89E+15	1.19E+16	1.73E+16
RTN4	6.17E+15	4.26E+15	2.98E+16	4.35E+15	4.48E+14	2.44E+16	2.68E+15	3.62E+16	4.31E+15	2.16E+16	1.59E+15	2.46E+15
PDLIM7	2.88E+16	1.85E+16	1.31E+16	1.25E+16	1.93E+16	1.52E+16	9.74E+15	9.45E+15	1.88E+15	1.20E+15	1.55E+15	1.24E+16
SAR1A	7.02E+15	4.89E+15	2.09E+15	5.09E+15	3.67E+16	1.06E+15	1.69E+16	1.23E+16	2.66E+16	9.01E+15	8.02E+15	1.29E+16
SDR39U1	1.70E+16	1.01E+15	1.07E+16	0	1.70E+16	2.33E+14	8.88E+15	9.66E+15	9.07E+15	1.50E+12	1.40E+15	1.34E+15
ABCB10	2.05E+15	0	9.89E+15	0	9.95E+15	1.31E+16	1.30E+16	4.11E+15	0	1.44E+16	0	4.30E+15
PLSCR4	1.41E+16	1.56E+15	6.86E+15	1.23E+15	2.51E+14	3.18E+16	3.27E+15	7.67E+14	2.18E+16	3.58E+16	2.73E+16	3.79E+16
BMP2K	8.23E+15	1.05E+16	2.73E+16	1.59E+15	1.38E+15	2.29E+16	1.21E+14	2.74E+16	1.24E+15	1.54E+16	2.67E+16	1.83E+16
ATG3	6.92E+15	6.57E+15	4.29E+15	4.91E+16	3.78E+15	5.09E+15	1.98E+16	2.81E+15	3.90E+16	2.30E+15	4.22E+15	4.65E+15
CMTM6	3.48E+15	3.70E+16	7.35E+15	2.58E+16	3.24E+15	2.76E+16	1.61E+16	8.14E+15	2.77E+16	1.01E+16	0	8.18E+15
TOR4A	1.41E+16	0	1.81E+16	2.87E+16	7.30E+15	2.71E+16	2.01E+15	2.48E+16	2.08E+15	0	0	0
UGGT1	1.51E+16	1.13E+16	3.80E+15	1.46E+16	1.87E+16	1.11E+16	2.62E+15	3.23E+16	1.47E+16	1.73E+15	2.00E+16	2.81E+15
GDE1	3.86E+16	0	1.70E+16	0	1.78E+16	2.75E+16	1.24E+16	7.67E+15	8.57E+15	2.73E+16	9.14E+15	1.12E+16
AHSP	6.49E+15	1.95E+16	4.38E+14	1.60E+16	2.55E+16	8.28E+15	5.83E+13	4.00E+16	8.07E+15	1.16E+16	5.14E+15	4.74E+15
VAPA	1.15E+16	0	1.28E+15	1.13E+16	7.30E+15	5.78E+15	4.86E+15	1.43E+16	0	7.12E+15	4.97E+15	1.13E+16
BIN2	2.59E+16	1.00E+16	1.09E+15	6.86E+15	9.75E+15	6.64E+15	9.35E+15	6.79E+15	6.19E+15	8.02E+14	4.09E+15	7.77E+15
ADD3	1.04E+16	1.20E+16	3.23E+15	1.13E+16	1.17E+16	1.65E+16	2.22E+16	2.88E+16	1.41E+16	2.20E+15	2.74E+16	1.95E+15
CD84	8.89E+15	2.03E+16	1.90E+16	7.74E+15	3.82E+15	0	3.80E+16	3.17E+15	3.57E+16	1.75E+16	0	0
AK3	8.59E+15	2.72E+16	6.25E+15	1.24E+16	5.45E+15	4.57E+15	6.03E+14	4.20E+15	4.42E+15	9.61E+15	3.90E+16	4.19E+14
SH3BGRL2	1.92E+16	2.86E+16	1.01E+16	2.48E+16	4.88E+16	5.84E+15	1.17E+16	1.74E+16	5.61E+16	1.12E+16	1.37E+16	1.67E+16
AGO2	1.06E+16	1.49E+16	6.55E+15	9.12E+15	2.18E+16	4.93E+16	5.39E+15	4.55E+15	1.18E+16	1.05E+16	1.22E+16	9.44E+13
RAB21	1.05E+16	5.03E+14	1.05E+16	3.27E+16	1.11E+16	5.05E+15	6.53E+14	3.33E+15	1.01E+14	5.02E+15	7.47E+16	7.14E+15
CORO1C	1.01E+16	3.91E+15	4.04E+14	5.86E+15	5.23E+15	3.03E+15	3.90E+15	2.93E+15	5.69E+16	1.54E+16	6.10E+15	1.69E+15
PSMD13	1.05E+16	8.25E+15	3.75E+16	4.57E+15	6.03E+15	5.10E+15	3.30E+15	5.40E+15	1.24E+16	1.36E+15	9.94E+14	8.86E+14
ABCG2	7.41E+14	4.45E+14	2.90E+16	8.25E+15	1.07E+16	1.61E+16	2.04E+14	4.10E+15	1.01E+16	1.66E+16	2.65E+15	3.17E+15
COPS3	8.39E+15	1.25E+16	3.66E+15	1.04E+16	3.51E+15	3.16E+16	3.39E+15	2.39E+15	1.16E+16	5.24E+15	0	2.69E+16
MINPP1	1.89E+16	2.26E+16	1.03E+16	2.93E+16	2.46E+16	2.01E+15	5.29E+15	7.13E+15	3.29E+14	3.88E+15	4.00E+15	7.51E+15
NSFL1C	5.09E+15	8.37E+15	3.72E+16	3.06E+16	6.47E+15	7.45E+14	3.44E+16	5.47E+15	8.72E+15	4.92E+15	4.83E+15	3.35E+16
PA2G4	2.96E+15	5.19E+15	2.39E+15	1.67E+16	1.53E+16	1.97E+15	9.65E+15	1.85E+16	3.05E+14	6.04E+15	2.46E+16	2.23E+16
HPSE	3.64E+16	3.61E+15	5.06E+15	2.17E+16	7.70E+15	3.88E+15	8.52E+15	3.92E+16	3.08E+15	1.66E+16	1.81E+16	1.66E+15
RUVBL1	2.04E+16	9.38E+15	9.39E+15	5.28E+16	1.12E+16	5.07E+15	7.67E+15	8.09E+15	9.13E+15	5.27E+15	7.87E+15	6.62E+15
LAMTOR2	3.25E+15	1.82E+16	1.20E+16	0	6.62E+15	0	2.14E+15	6.72E+15	5.63E+14	2.78E+15	7.49E+15	4.09E+15
LEMD3	2.44E+16	3.42E+15	1.36E+16	1.24E+16	7.98E+15	9.64E+15	1.30E+16	5.03E+15	2.14E+16	1.64E+16	1.13E+16	1.53E+16
CARHSP1	8.46E+15	1.47E+16	4.64E+15	1.57E+16	5.02E+16	1.39E+16	3.94E+15	4.11E+15	8.38E+15	7.90E+16	3.39E+15	5.94E+15
DERA	6.85E+15	1.15E+16	7.01E+14	2109765625	2.95E+15	6.07E+15	1.14E+16	1.51E+16	1.38E+16	7.59E+15	7.33E+15	1.31E+15
CAB39	9.04E+15	7.95E+15	3.27E+16	1.73E+16	1.37E+16	1.92E+15	2.28E+16	2.85E+16	1.39E+16	2.00E+14	2.31E+16	2.76E+16
TMED5	1.53E+16	0	9.90E+15	8.09E+15	6.58E+15	3.01E+16	1.22E+16	7.62E+15	7.74E+15	5.66E+15	1.27E+16	9.32E+15
FIS1	5.17E+15	4.28E+15	2.35E+16	6.53E+15	9.24E+15	6.57E+13	1.04E+16	1.60E+16	8.83E+15	8.41E+15	1.05E+16	1.10E+16
FBXO7	3.43E+15	4.52E+15	1.22E+16	3.32E+16	2.08E+15	2.74E+16	1.62E+15	1.58E+16	4.25E+15	2.58E+16	2.03E+15	1.65E+16
TLN1	2.81E+13	1.22E+16	2.01E+16	1.07E+15	1.38E+16	8.34E+15	2.12E+16	1.71E+15	8.66E+14	1.14E+16	6.13E+15	1.70E+16
USP15	9.83E+15	8.50E+15	2.82E+16	6.46E+14	2.74E+16	6.38E+14	2.10E+15	4.21E+15	8.68E+15	4.82E+16	4.80E+15	4.63E+15
PPME1	1.88E+16	7.23E+16	0	0	0	0	2.22E+15	1.46E+16	4.23E+15	1.56E+15	0	2.07E+15
EMILIN1	1.81E+16	0	0	0	0	0	0	0	0	0	0	0
SLC30A1	6.41E+15	8.85E+15	2.31E+16	2.87E+15	8.84E+15	8.53E+15	1.77E+16	2.71E+14	5.81E+15	1.62E+16	1.97E+16	1.32E+16
HLA-B.2	0	0	0	0	5.46E+15	0	0	0	0	0	0	0
