# Supplementary material for: Extracellular vesicles isolated from frozen whole blood show biomarker potential in small intestine neuroendocrine neoplasms
Source: iScience. 2026 Jul 14;29(8):116723. doi: 10.1016/j.isci.2026.116723 (PMC13382587; doi:10.1016/j.isci.2026.116723)
Supplement: Data S1. Raw western blot images corresponding to Figures 1 and 2 [file mmc7.zip]

Archive with 51 entries (48 files):
- WB Raw/
- WB Raw/Figure 1/
- WB Raw/Figure 1/Albumin ladder-colometric.scn
- WB Raw/Figure 1/Albumin.scn
- WB Raw/Figure 1/ApoA1 ladder-fluoresence.scn
- WB Raw/Figure 1/ApoA1.scn
- WB Raw/Figure 1/ApoE ladder-fluoresence.scn
- WB Raw/Figure 1/ApoE.scn
- WB Raw/Figure 1/Calnexin ladder-colometric.scn
- WB Raw/Figure 1/Calnexin.scn
- WB Raw/Figure 1/CD63 ladder-fluoresence.scn
- WB Raw/Figure 1/CD63.scn
- WB Raw/Figure 1/CD9 ladder-fluoresence.scn
- WB Raw/Figure 1/CD9.scn
- WB Raw/Figure 1/Flotillin ladder-colometric.scn
- WB Raw/Figure 1/Flotillin.scn
- WB Raw/Figure 1/GAPDH ladder-fluoresence.scn
- WB Raw/Figure 1/GAPDH.scn
- WB Raw/Figure 1/Mem stain free APOA-E.scn
- WB Raw/Figure 1/Stain-free blot CD63 and GAPDH.scn
- WB Raw/Figure 1/Stain-free blot CD9 and TSG101.scn
- WB Raw/Figure 1/Stain-free for albumin_calenxin_flotillin.scn
- WB Raw/Figure 1/TSG101 ladder-fluoresence.scn
- WB Raw/Figure 1/TSG101.scn
- WB Raw/Figure 2/
- WB Raw/Figure 2/Albumin membrane 1 ladder-colometric.scn
- WB Raw/Figure 2/Albumin membrane 1.scn
- WB Raw/Figure 2/Albumin membrane 2 ladder-colometric.scn
- WB Raw/Figure 2/Albumin membrane 2.scn
- WB Raw/Figure 2/CD63 membrane 1 ladder-fluoresence.scn
- WB Raw/Figure 2/CD63 membrane 1.scn
- WB Raw/Figure 2/CD63 membrane 2 ladder-fluoresence.scn
- WB Raw/Figure 2/CD63 membrane 2.scn
- WB Raw/Figure 2/CD9 membrane 1 ladder-flouresence.scn
- WB Raw/Figure 2/CD9 membrane 1.scn
- WB Raw/Figure 2/CD9 membrane 2 ladder-fluoresence.scn
- WB Raw/Figure 2/CD9 membrane 2.scn
- WB Raw/Figure 2/Flotillin membrane 1.scn
- WB Raw/Figure 2/Flotillin membrane 2 ladder-colometric.scn
- WB Raw/Figure 2/Flotillin membrane 2.scn
- WB Raw/Figure 2/Hb membrane 1 ladder-fluoresence.scn
- WB Raw/Figure 2/Hb membrane 1.scn
- WB Raw/Figure 2/Hb membrane 2 ladder-fluoresence.scn
- WB Raw/Figure 2/Hb membrane 2.scn
- WB Raw/Figure 2/Stain-Free for Albumin and Flotilin.scn
- WB Raw/Figure 2/Stain-free membrane 1.scn
- WB Raw/Figure 2/Stain-free membrane 2.scn
- WB Raw/Figure 2/TSG101 membrane 1 ladder-fluoresence.scn
- WB Raw/Figure 2/TSG101 membrane 1.scn
- WB Raw/Figure 2/TSG101 membrane 2 ladder-fluoresence.scn
- WB Raw/Figure 2/TSG101 membrane 2.scn
